# Supplementary material for: Into the dark: patterns of middle ear adaptations in subterranean eulipotyphlan mammals
Source: R Soc Open Sci. 2017 Sep 20;4(9):170608. doi: 10.1098/rsos.170608 (PMC5627103; doi:10.1098/rsos.170608)
Supplement: Electronic_supplementary_data_cytb_sequence [file rsos170608supp1.nex]

#NEXUS
[ Title lipotyphlans]
begin taxa;
   dimensions ntax= 60;
   taxlabels
      Anourosorex_yamashinai_2        
      Anourosorex_yamashinai_1        
      Blarina_brevicauda_1            
      Chimarrogale_platycephala_2     
      Chimarrogale_platycephala_1     
      Condylura_cristata_3            
      Condylura_cristata_2            
      Condylura_cristata_1            
      Crocidura_shantungensis_1       
      Crocidura_tanakae_2             
      Crocidura_tanakae_1             
      Crocidura_watasei_1             
      Desmana_moschata_1              
      Dymecodon_pilirostris_2         
      Dymecodon_pilirostris_1         
      Echinosorex_gymnura_2           
      Echinosorex_gymnura_1           
      Episoriculus_fumidus_2          
      Episoriculus_fumidus_1          
      Erinaceus_europaeus_2           
      Erinaceus_europaeus_1           
      Euroscaptor_klossi_1            
      Euroscaptor_klossi_2            
      Euroscaptor_malayana_1          
      Euroscaptor_malayana_2          
      Euroscaptor_mizura_1            
      Euroscaptor_mizura_2            
      Mogera_imaizumii_1              
      Mogera_wogura_1                 
      Mogera_wogura_2                 
      Neomys_fodiens_3                
      Neomys_fodiens_1                
      Neomys_fodiens_2                
      Neurotrichus_gibbsii_3          
      Neurotrichus_gibbsii_2          
      Neurotrichus_gibbsii_1          
      Scalopus_aquaticus_1            
      Scapanus_orarius_3              
      Scapanus_orarius_2              
      Scapanus_orarius_1              
      Scapanus_townsendii_1           
      Scapanus_townsendii_3           
      Scapanus_townsendii_2           
      Sorex_saevus__Sorex_caecutiens_s 
      Sorex_hosonoi_1                 
      Sorex_shinto_3                  
      Sorex_shinto_2                  
      Sorex_shinto_1                  
      Sorex_unguiculatus_3            
      Sorex_unguiculatus_2            
      Sorex_unguiculatus_1            
      Soriculus_nigrescens_1          
      Suncus_murinus_2                
      Suncus_murinus_1                
      Talpa_altaica_1                 
      Talpa_europaea_1                
      Talpa_europaea_2                
      Urotrichus_talpoides_3          
      Urotrichus_talpoides_2          
      Urotrichus_talpoides_1          
;
end;
begin characters;
   dimensions nchar= 1141;
   format missing=? gap=- matchchar=. datatype=nucleotide interleave=yes;
   matrix

[!Domain=Data property=Coding CodonStart=1;]
Anourosorex_yamashinai_2         ATGACCAATATTCGAAAAACCCACCCACTCATGAAAATCATTAATAATTCATTCATTGACTTACCAACACCATCTAAT
Anourosorex_yamashinai_1         ..............................................................................
Blarina_brevicauda_1             .....A..C..C........T.....C..A..A.....T..C..C.GC.....T......C....CG.......C..C
Chimarrogale_platycephala_2      ........CC.C........T..T.....A..A.....T........A..C..T......C.C...G.T.....A..C
Chimarrogale_platycephala_1      ........CC.C........T..T.....A..A.....T...........C..T......C.C...G.T.....A..C
Condylura_cristata_3             .....A..C..C........T.....C.....A.....TG.C...G..............C.....G.......A..C
Condylura_cristata_2             .....A..C..C........T..T..C.....A.....T..C...G..............C.....G.......A..C
Condylura_cristata_1             .....A..C..C........T..T..C.....A.....T..C...G..............C.....G.......A..C
Crocidura_shantungensis_1        ........C..C........T..T.....A..A.....TG....C.G...C...............G....T..A..C
Crocidura_tanakae_2              ....AT..C..C........T..T.....A..A.....TG....C.GC..T.....C...C.C...G....C..A..C
Crocidura_tanakae_1              ....AT..C..C........T........A..A.....TG....C.GC..T.....C...C.C...G....C..A..C
Crocidura_watasei_1              ....A...C...........T..T...T.A..A.....TG.A..C.GC..C........TC.C...G....C..A...
Desmana_moschata_1               .....A.....C..............CA.T..A..G..T.....CG.C..T........T..............A..C
Dymecodon_pilirostris_2          .....A..CC.A........A..T..C..A..A.....T..C..C..C........C..T......G....C..A..C
Dymecodon_pilirostris_1          .....A..CC.A........A.....T..A..A.....T..C..C..C........C...C.T...G....C..A..C
Echinosorex_gymnura_2            .....T..C..A..............GT.A..T........C..C..CA.T..T......C.......C.....A...
Echinosorex_gymnura_1            .....T..C..A..............GT.A..T........C..C..CA.T..T......C.......C.....A...
Episoriculus_fumidus_2           ........CC..........T..T..C..A..A.....T.......GC..C........TC.C..CG.T.....A..C
Episoriculus_fumidus_1           ........CC..........T..T..C..A..A.............GC..C........TC.C..CG.T.....A..C
Erinaceus_europaeus_2            ....TA.....A........T..T..C..A..A.....T...........T........T.....G..T.........
Erinaceus_europaeus_1            ....TA.....A........T..T..C..A..A.....T...........T........T.....G..T.........
Euroscaptor_klossi_1             .....A..C..C........A........G..A.....TG.C..C..C...........TC.....G..........C
Euroscaptor_klossi_2             .....A..C..C........A........G..A.....TG.C..C..C...........TC.....G..........C
Euroscaptor_malayana_1           .....A..C..C........A.....T..A..A........C..C..C...........TC.....G.......C..C
Euroscaptor_malayana_2           .....A..C..C........A.....TT.A..A........C..C..C.....T.....TC.....G.......C..C
Euroscaptor_mizura_1             .....A..C..C........A...........A.....TG....C.GC........C...C.G...G.......A...
Euroscaptor_mizura_2             .....A.....C........A...........A.....TG....CGGC........C...C.....G.......A..C
Mogera_imaizumii_1               .....A..C........G..A........A..A.....TG......GC.....T......C.....G.......A..C
Mogera_wogura_1                  .....A...........G..A........A..A.....TG....C..C.....T......C.............A...
Mogera_wogura_2                  .....A..C........G..G........A..A.....TG....C..C.....T......C.....G.......A..C
Neomys_fodiens_3                 ........CT.............T...T.A..A.....TC....C..C........C..TC.C...G.C.....A..C
Neomys_fodiens_1                 ........CT..........T..T...T.A..A.....TC....C..C........C..TC.C...G.C.....A..C
Neomys_fodiens_2                 ........CT..........T..T...T.A..A.....TC....C..C........C..TC.C...G.C.....A..C
Neurotrichus_gibbsii_3           .....?..C?.C..............C..A..A.....TG.C..C.GC............C.....G...........
Neurotrichus_gibbsii_2           .....A..C..C..............C..A..A.....TG.C..C.GC............C.....G...........
Neurotrichus_gibbsii_1           .....A..C..C..............C..A..A.....TG.C..C.GC............C.....G...........
Scalopus_aquaticus_1             .....A..C..C.....G........C..A..C.....T..C..C..C.....T..C..T.....C..G.....A..C
Scapanus_orarius_3               .....A..C..C........T.....C..A..A.....TG.......C..T.....C...C....CG.......A..C
Scapanus_orarius_2               .....A..C..C........T.....C..A..A.....TG.......C..T.....C...C....CG.......A..C
Scapanus_orarius_1               .....A..C..C........T.....C..A..A.....TG.......C..T.....C...C....CG.......A..C
Scapanus_townsendii_1            .....A..C..C..............C..A..A.....TG......GCA.T.........C....CG.......A..C
Scapanus_townsendii_3            .....A..C..C..............C..A..A.....TG......GCA.T.........C....CG.......A..C
Scapanus_townsendii_2            .....A..C..C..............C..A..A.....TG......GCA.T.........C....CG.......A..C
Sorex_saevus__Sorex_caecutiens_s  .....A..CC.A...............T.A..A.....TG....C.GC............C....TG.T.........
Sorex_hosonoi_1                  .....A..CC.G...............T.A..A.....TG....C.G.............C....CG.C.....C..C
Sorex_shinto_3                   .....A..CC.A.................A..A...........C.GC........C...C....CG.T........C
Sorex_shinto_2                   .....A..CC.A...........T...T.A..A...........C.GC.....T..C...C....CG.T........C
Sorex_shinto_1                   .....A..CC.A...........T...T.A..A...........C.GC.....T..C...C....CG.T........C
Sorex_unguiculatus_3             .....A..CC.A...............T.A..A.....TG.C..C.G.........C........TG.C........C
Sorex_unguiculatus_2             .....A..CC.A...............T.A..A.....TG.C..C.G.........C........TG.C........C
Sorex_unguiculatus_1             .....A...C.A...............T.A..A.....TG.C..C.G.........C........TG.C........C
Soriculus_nigrescens_1           ........C.................CT.A..A...........C.G.........C..TC.T...G.C.....A..C
Suncus_murinus_2                 ....TT..C..C...............T.A..A.....TG....C.GC..C.........C.....G....C..A...
Suncus_murinus_1                 ....TT..C..C...........T...T.A..A.....TG....C.GC..C.........C.....G....C..A...
Talpa_altaica_1                  .....A.....C........A........A..A.....TG....C.GC.....T..C...C.....G.......A...
Talpa_europaea_1                 .....A..C..C........A........A..A.....TG.C..C.GC........C...C.....G.......A..C
Talpa_europaea_2                 .....A..C..C........A........A..A.....TG.C..C.GC........C...C.....G.......A..C
Urotrichus_talpoides_3           .....A..CC.A..............C..A..A.....T..C...........T..C..T......G....C..A...
Urotrichus_talpoides_2           .....A..CC.A..............C..A..A.....T..C..............C..TC.....G....T..A...
Urotrichus_talpoides_1           .....A..CC.A..............C..A..A.....T..C...........T..C..T......G....C..A...

Anourosorex_yamashinai_2         ATTTCATCATGATGAAACTTTGGATCCCTACTAGGAATTTGCTTAATTATCCAAATTCTTACAGGATTATTTCTAGCT
Anourosorex_yamashinai_1         ........................................................C.....................
Blarina_brevicauda_1             .......................C.....G.....C......C.......T.....CT.A.....CC....C.....C
Chimarrogale_platycephala_2      ...A.............T..C..C.....C.....C..C...C.T..C........C..A..T..CC.T..C.....A
Chimarrogale_platycephala_1      .................T..C..C.....C.....C..C...C.T..C...........A..T..CC.T..C.....A
Condylura_cristata_3             .................T.....C..A.....T...G.A...C....CT.A.....CT.A...........C.....A
Condylura_cristata_2             .......................C..A.....T...G.A...C....CT.A.....CT.A......C....C.....A
Condylura_cristata_1             .......................C..A.....T...G.A...C....CT.A.....CT.A......C....C.....A
Crocidura_shantungensis_1        ..C..............T..C..C...T...................CGCA.....CT.A..C.........T.....
Crocidura_tanakae_2              ..............G........C...T..T....C..C..T......GCA.....C..A..C...C....C......
Crocidura_tanakae_1              ..............G........C...T..T....C..C..T......GCA.....C..A..C...C....C......
Crocidura_watasei_1              .......................T...T..........C...........A........A..T..TC.....T....C
Desmana_moschata_1               ........C........T.....T..G..CT....G.........G...........A.C......C....C..C..A
Dymecodon_pilirostris_2          .......................C..A..TT....G..C.........T.A.....CT.A.....CC....CT....A
Dymecodon_pilirostris_1          .......................T..A...........C.....G..CT.A......T.G.....CC....CT....A
Echinosorex_gymnura_2            ..C..............T..C..C..A........CC.A...C.TG.A..T.....CA.............C......
Echinosorex_gymnura_1            ..C..............T..C..C..A........CC.A...C.TG.A..T.....CA.............C......
Episoriculus_fumidus_2           .....T..............C..T..T........T......C.G..C..T........A.....CC.C..C.....A
Episoriculus_fumidus_1           .....T..............C..T..T........T......C....C..T........A.....CC.C..C.....A
Erinaceus_europaeus_2            .....T..T........T.....T..AT.......CC.A...C......C...G...A.......T......T.....
Erinaceus_europaeus_1            .....T..T........T.....T..AT.......CC.A...C......C...G...A.......T......T.....
Euroscaptor_klossi_1             ..C.....C...........C.....A..G..T.....C...C....CT.G.....C..C...........C.....A
Euroscaptor_klossi_2             ..C.....C...........C.....A..G..T.....C...C....CT.G.....C..C...........C.....A
Euroscaptor_malayana_1           ........C..G........C.....A.....T.........C...C.C.G.....C..C...........C.....A
Euroscaptor_malayana_2           ........C..G........C.....A.....T.....C...C...C.C.G.....C..C...........C.....A
Euroscaptor_mizura_1             ..C....................T..A.....C.....C...C....CC.A..G.....C..C...C....C.....A
Euroscaptor_mizura_2             ..C....................T..A.....C..............CC.G.....C..C..T...C....C.....A
Mogera_imaizumii_1               ..C.................C.....A.....T.....C...C....CC.A.....C..A......C..........A
Mogera_wogura_1                  ..C..............T..C.....AT....T.....C...C....CT.A.....CT.A......C..........A
Mogera_wogura_2                  .................T..C.....AT....T.....C...C....CC.A.....C..A......C.....T....A
Neomys_fodiens_3                 .................T..C..G.....T......T.G...C..G.A.....G..C..A..T..TC.C........A
Neomys_fodiens_1                 .................T..C..G.....T......T.G...C..G.A.....G..C..G..T..TC.C........A
Neomys_fodiens_2                 .................T..C..G.....T......T.G...C..G.A........C..G..T..TC.C........A
Neurotrichus_gibbsii_3           ....................C.....G...T...........C................C......C....C.....A
Neurotrichus_gibbsii_2           ....................C.....G...T...........C................C......C....C.....A
Neurotrichus_gibbsii_1           ....................C.....G...T...........C................C......C....C.....A
Scalopus_aquaticus_1             ....................C.....AT..T.......C..TC.....T.A.....C..A...........C......
Scapanus_orarius_3               ..C..T..C...........C..G..A...........C...C....CT.A.....C..A......C.G........A
Scapanus_orarius_2               ..C..T..C...........C..G..A...........A...C....CT.A.....C..A......C.G........A
Scapanus_orarius_1               ..C..T..C...........C..G..A...........A...C....CT.A.....C..A......C.G........A
Scapanus_townsendii_1            ..C..C..C...........C.....A...........C...C....CT.A.....C..A...........C.....A
Scapanus_townsendii_3            ..C..C..C...........C.....A...........C...C....CT.A.....C..A...........C.....A
Scapanus_townsendii_2            ..C..C..C...........C.....A...........C...C....CT.A.....C..A...........C.....A
Sorex_saevus__Sorex_caecutiens_s  ....................C........T.....CG.C..TC.......................C.C..C......
Sorex_hosonoi_1                  ........G...........C..T.....C.....C..C....................C......C.C..C.....A
Sorex_shinto_3                   .......................C.....T.....CG.....C................C......C.C........A
Sorex_shinto_2                   ..C....................C.....C.....CG.....C................C......C.C........A
Sorex_shinto_1                   .......................C.....T.....C......C................C......C.C........A
Sorex_unguiculatus_3             ..C....................C..T..C.....TG.C.................C..A......C.C...T....A
Sorex_unguiculatus_2             ..C....................C.....C.....T..C........C........C..A......C.C...T....A
Sorex_unguiculatus_1             ..C..............T.....C..T..C.....TG.C.................C..A......C.C..CT....A
Soriculus_nigrescens_1           ..C........G.....T..C..T.....C.....C..C...C.T..C........C..C..C...C.T..C.....A
Suncus_murinus_2                 .....G...........T.....T........C.....C.........GCG.....C.....C..CC....C......
Suncus_murinus_1                 ..C..............T.....T........C.....C.........GCG.....C.....T..CC....C.....C
Talpa_altaica_1                  ........G...........C..C..A...T.......C...C....CC.A.....C..C......C....C.....C
Talpa_europaea_1                 ..C...........G..T..C..C..A..CT....G..C...C....CC.................C..........C
Talpa_europaea_2                 ..C...........G..T..C..C..A..CT....G..C...C....CC.................C..........C
Urotrichus_talpoides_3           .................T.....T..A...........C.........C.A........A.....T.....CT....A
Urotrichus_talpoides_2           .......................T..A...T.......C.........T.A........G.....CC....C.....A
Urotrichus_talpoides_1           ....................C..T..A...T.......C.........C.A........A.....T.....CT....A

Anourosorex_yamashinai_2         ATACATTACACATCAGACACATTAACTGCCTTCTCATCCGTAACACATATTTGTCGAGACGTAAATTATGGTTGATTA
Anourosorex_yamashinai_1         ..............................................................................
Blarina_brevicauda_1             ........T............G..........T.....T..C..C..C.....C........C.....C......C..
Chimarrogale_platycephala_2      .....C..T........T..TA..........T.....A..T..C..C..C..C........T..C..C..A......
Chimarrogale_platycephala_1      ........T........T..TA..........T.....A..T..C.....C..C........T..C..C..A......
Condylura_cristata_3             .....C...............AC...C..A........A...G.C..C..C..C...........C..C..A..GC..
Condylura_cristata_2             .....C...............A....C..A........A.....C..C..C..C...........C..C..A..GC.G
Condylura_cristata_1             .....C...............A....C..A........A.....C..C..C..C...........C..C..A..GC.G
Crocidura_shantungensis_1        .....C..T...........TA....A.....T..C.....T...........C...........C.....C...C..
Crocidura_tanakae_2              .....C...........T..CA....A.....T..C.....T........C........T...........C...C..
Crocidura_tanakae_1              .....C...........T..CA....A.....T..C.....T........C........T...........C...C..
Crocidura_watasei_1              .....C...........T..CA....A..T.....C.....T.....C..C....................C......
Desmana_moschata_1               .....C......C.......CA....A...........A.....C..C..C..C...........C..C..C...C.T
Dymecodon_pilirostris_2          ..............C......A....A..A........A...........C..C........C.....C......C..
Dymecodon_pilirostris_1          ........T............A....A..A..T.....A..............C.....T..C..C..C......C..
Echinosorex_gymnura_2            .....C..TT....T..T...A...TA..A..T.....A..............C........G..C..C..C...C..
Echinosorex_gymnura_1            .....C..TT....T..T...A...TA..A..T.....A..............C........G..C..C..C...C..
Episoriculus_fumidus_2           ..............C.....CC....C..A........A..T..T..C..C..C...........C..C..C......
Episoriculus_fumidus_1           ..............C.....C.....C..A........A..T..T..C..C..C...........C..C..C......
Erinaceus_europaeus_2            .....C..T..G.....T...C.T..A..A..T......A.T..T..C.....C.....T.....C..C.....GC..
Erinaceus_europaeus_1            .....C..T..G.....T...C.T..A..A..T......A.T..T..C.....C.....T.....C..C.....GC..
Euroscaptor_klossi_1             .....C.....C.........GC...A.....T...........C..C..C..C..............C..C...C.T
Euroscaptor_klossi_2             .....C.....C.........GC...A.....T...........C..C..C..C..............C..C...C.T
Euroscaptor_malayana_1           .....C..T..C.........AC...A..............G..C..C..C..C.....T.....C.....C...C.T
Euroscaptor_malayana_2           ...........C.........AC...A..............G..C..C..C..C.....T.....C.....C...C.T
Euroscaptor_mizura_1             .....C.....C.........A....A.....T.....A..T.....C.....C.....T.....C..C..C...C.C
Euroscaptor_mizura_2             .....C..T..C.........A....A.....T.....G..T..G..C.....C.....T.....C..C..C...C.C
Mogera_imaizumii_1               .....C.....C.........A....A.................C.....C..C..............C......C.T
Mogera_wogura_1                  .....C..T..C.........A....A..T..............C..C..C..C..G.....C..C..C..C...C.T
Mogera_wogura_2                  .....C.....C.........A....A..T..............C..C..C..C...........C..C......C.C
Neomys_fodiens_3                 ...........T.....T..CA.G..C.....T.....A.....C.................C..C.....A......
Neomys_fodiens_1                 ...........T.....T..CA.G..C.....T.....A.....C.................C..C.....A......
Neomys_fodiens_2                 ...........T.....T..CA.G..C.....T.....A.....C.................C..C.....A......
Neurotrichus_gibbsii_3           ..G........C.........A................A..T.....C..C....................G...C.C
Neurotrichus_gibbsii_2           ..G........C.........A................A..T.....C..C....................G...C.C
Neurotrichus_gibbsii_1           ..G..C.....C.........A................A..T.....C..C....................G...C.C
Scalopus_aquaticus_1             ........T.....T......A....C...........A..C........C..C.....T........C..C..GC..
Scapanus_orarius_3               .....C........C......A....C...........A........C..C..C...........C..C..C...C..
Scapanus_orarius_2               .....C........C......A....C...........A........C..C..C...........C..C..C...C..
Scapanus_orarius_1               .....C........C......A....C...........A........C..C..C...........C..C..C...C..
Scapanus_townsendii_1            .....C........T......A....A..T........A........C.................C..C..C...C..
Scapanus_townsendii_3            .....C........T......A....A..T........A........C.................C..C..C...C..
Scapanus_townsendii_2            .....C........T......A....A..T........A........C.................C..C..C...C..
Sorex_saevus__Sorex_caecutiens_s  .....C..T............A.............G..A..T.....C..C..C.....T..G.....C......C.G
Sorex_hosonoi_1                  .................T...A................A..T.....C..C..C.....T.....C..C..C...C..
Sorex_shinto_3                   .....C..T............A....C..T........A..C.....C..C..C.....................C..
Sorex_shinto_2                   .....C...............A....C..T........A..C.....C..C..C.....T...........G...C.G
Sorex_shinto_1                   .....C..T............A....C..T........A..T.....C..C..C.....T...........G...C.G
Sorex_unguiculatus_3             .....C...............A.......A........A..T.....C..C..C........T........A...C..
Sorex_unguiculatus_2             .....C...............A.......A........A..T.....C..C..C.................A...C..
Sorex_unguiculatus_1             .....C...............A.......A........A..T.....C..C..C........T........A...C..
Soriculus_nigrescens_1           .....C..T.....C.....TG..........T.....A..T..T..C.....C........G........C......
Suncus_murinus_2                 ........T...........TAC...A..T..T..C...........C..C....................C..GC.T
Suncus_murinus_1                 ........T...........TA....A..T..T..C...........C..C..C.................C...C.C
Talpa_altaica_1                  .....C...............A....A...........A........C..C..C..............C..C...C.T
Talpa_europaea_1                 .....C..............GA....A........G..A..C.....C.................C.....C...C.T
Talpa_europaea_2                 .....C..............GA....A........G..A..C.......................C.....C...C.T
Urotrichus_talpoides_3           .....................A....A..A..T.....A.....C.....C..C........T.....C..C...C..
Urotrichus_talpoides_2           .....C..T............A....A..A..T.....A.....C........C........T.....C..C...C..
Urotrichus_talpoides_1           ........T............A....A..A..T.....A.....C.....C..C........T.....C..C...C.G

Anourosorex_yamashinai_2         ATTCGTTATTTACATGCAAACGGAGCATCAATATTTTTCATCTGCTTATTTTTACATGTAGGACGAGGATTATATTAC
Anourosorex_yamashinai_1         ..............................................................................
Blarina_brevicauda_1             ..C..C...C....C.....T..C...........C..T...........CC....C..C........CC.T..C...
Chimarrogale_platycephala_2      ..C..G...C.T..C..T..T..G..C..T........T......C.....C.C........G.....CC.C..C..T
Chimarrogale_platycephala_1      ..C..A...C.T..C..T..T.....C..T...............C.....C.C..............CC.C..C..T
Condylura_cristata_3             ..C..A..CA....C..............C.....C.........C.....C....C...........T.........
Condylura_cristata_2             ..C..A...A....C..............C.....C.........C....CC....C...........TA........
Condylura_cristata_1             ..C..A...A....C..............C.....C.........C....CC....C...........TA........
Crocidura_shantungensis_1        ..C..A...C.C.....T.....T..C..T...........T........CC.C..C...........CC.C.....T
Crocidura_tanakae_2              ..C..A...C.T..C..C..T.....C..C...........T...C....CC.T........C......C.T.....T
Crocidura_tanakae_1              ..C..A...C.T..C..C..T.....C..C...........T...C....CC.T........C......C.T.....T
Crocidura_watasei_1              ..C..A...C.T..C..C........C..T........T......C.....C.C..C..G.........C.T.....T
Desmana_moschata_1               ..C..A..CC.T...........G..T..C........T..T..T.....CC..........T......C.......T
Dymecodon_pilirostris_2          .....A..C.....C..C...........T...........T...C....CC..........C..............T
Dymecodon_pilirostris_1          .....A..C.....C..C..T........C.....C..T......C....CC.G........C......C....C...
Echinosorex_gymnura_2            ..C...AGC.....C...........C..C.....C..T.....T......A.T........T.....GC....C..T
Echinosorex_gymnura_1            ..C...AGC.....C...........C..C.....C..T.....T......A.T........T.....GC....C..T
Episoriculus_fumidus_2           .....A..CA............................T......C....CC.T..C...........CC.T......
Episoriculus_fumidus_1           .....A...A............................T......C....CC.T..C............C.T......
Erinaceus_europaeus_2            .........AC......C..T..C..C...........T..G...C...........A.C..C.....CC.T......
Erinaceus_europaeus_1            .........AC......C..T..C..C...........T..G...C...........A.C..C.....CC.T......
Euroscaptor_klossi_1             .....A..CC.........................C..T...........CC....C..G........CC....C..T
Euroscaptor_klossi_2             .....A..CC.........................C..T...........CC....C..G........CC....C..T
Euroscaptor_malayana_1           .....A...C....C....................C..T.....T.....CC.G..............CC....C...
Euroscaptor_malayana_2           .....A...C....C....................C..T.....T.....CC.G..............CC....C...
Euroscaptor_mizura_1             .....G..C.....C........T...........C..T...........CA.T..C...........G.....C...
Euroscaptor_mizura_2             .....G..C.....C..G.....T........G.....T...........CA.T..C...........G..G..C...
Mogera_imaizumii_1               ..C..A........C........C...........C..T..T..T.....CC....C...........TC.G......
Mogera_wogura_1                  .....A..C.....C........T...........C..T........G..C.................CC.C.....T
Mogera_wogura_2                  .....A..C.....C........T...........C..T........G..C.................C..G..C...
Neomys_fodiens_3                 .....A..CC....C..T..T........T.....................C.T..C.....C.....CC.T..C...
Neomys_fodiens_1                 .....A..CC....C..T..T........T.....................C.T..C.....C.....CC.T..C...
Neomys_fodiens_2                 .....A..CC....C..T..T........T.....................C.T..C.....C.....CC.T..C...
Neurotrichus_gibbsii_3           .....A..C........C...........................C....CC.......C.................T
Neurotrichus_gibbsii_2           .....A..C........C...........................C....CC.......C...........T.....T
Neurotrichus_gibbsii_1           .....A..C........C....................T......C....CC.......C........G........T
Scalopus_aquaticus_1             .....A..CA.......C...........T.....C..T.....TC.....C.T..............GC........
Scapanus_orarius_3               ..C..A..CA....C..C.................C.........C....CC.C..C.....C......C.C......
Scapanus_orarius_2               ..C..A..CA....C..C.................C.........C....CC.C..C.....C......C.C......
Scapanus_orarius_1               ..C..A..CA....C..C.................C.........C....CC.C..C.....C......C.C......
Scapanus_townsendii_1            ..C..A..CA.G..C..C.................C.........C.G..CC.C..C.....T......C.C..C...
Scapanus_townsendii_3            ..C..A..CA.G..C..C.................C.........C.G..CC.C..C.....T......C.C..C...
Scapanus_townsendii_2            ..C..A..CA.G..C..C.................C.........C.G..CC.T..C.....T......C.C..C...
Sorex_saevus__Sorex_caecutiens_s  ..C..C..CC.T..C....................C.........C....CC.C..C...........CC.C......
Sorex_hosonoi_1                  ..C..C..CC.C..C....................C.........C....CC.C..C..C........CC.C..C...
Sorex_shinto_3                   ..C.....CC.C..C...........G..................C....CC.T..C..C........TC.C.....T
Sorex_shinto_2                   ..C.....CC.T..C...................................CC.T..C..C........TC.C.....T
Sorex_shinto_1                   ..C......C.T..C...................................CC.T..C..C........TC.C.....T
Sorex_unguiculatus_3             ..C..C..CC.T..C....................C.........C....CC.C..C..C........CC.C......
Sorex_unguiculatus_2             ..C..C..CC.T..C....................C.........C....CC.C.....C........CC.C......
Sorex_unguiculatus_1             ..C..C..CC.T..C....................C.........C....CC.C..C..C........CC.C......
Soriculus_nigrescens_1           ..C..A........C.....T....................T..TC.....C................CC.C..C...
Suncus_murinus_2                 ...........G..C.....T..C..T..C........T..T...C.T...C.C.....G..C........T.....T
Suncus_murinus_1                 ..C........G..C.....T..C..C..C........T..T...C.T...C.C.....G..C......C.T.....T
Talpa_altaica_1                  ..C..A........C..............T...............C.....A....C........G..TC........
Talpa_europaea_1                 .....A..CC....C.....T........T........T..T.........C.......G........CC....C..T
Talpa_europaea_2                 .....A..CC....C.....T........T........T..T.........C.......G........CC....C..T
Urotrichus_talpoides_3           .....A........C..C...........C....................CC.G.......................T
Urotrichus_talpoides_2           .....A........C..C...........C.....C.........C....CC.G..C.................C...
Urotrichus_talpoides_1           .....A..C.....C..C...........C....................CC....C...........G........T

Anourosorex_yamashinai_2         GGATCATATTTATTTCTAGAAACATGAAACATTGGAGTCCTACTCTTATTTGCAGTAATAGCCACCGCCTTTATAGGA
Anourosorex_yamashinai_1         ..............................................................................
Blarina_brevicauda_1             ..G..C..CA....CT...................T.....G..A...........T.....G..T...........G
Chimarrogale_platycephala_2      ..C..C..CA.....T.............T...........CT.AC................T..............T
Chimarrogale_platycephala_1      ..C..C...A....CT....G........T...........CT.AC................T..............T
Condylura_cristata_3             .........A.....A................C......A.C........C..CAC......T..A..A..C.....C
Condylura_cristata_2             .........A.....A.......................A.C........C..CAC.........A..A..C.....C
Condylura_cristata_1             .........A.....A.......................A.C........C..CAC.........A..A..C.....C
Crocidura_shantungensis_1        ..C..T..CA...AC..T.................T..............C...........A..A...........T
Crocidura_tanakae_2              ..T..C..CA...A...T.................T..T.....T...........T.....T..............T
Crocidura_tanakae_1              ..T..C..CA...A...T.................T..T.....T...........T.....T..............T
Crocidura_watasei_1              ..C..C...A.G.AC..T.................C........T...........C.....T..T.....C......
Desmana_moschata_1               .....C..CA....CAC......T.....T........AT....A.....C..CACT........T..A..C.....G
Dymecodon_pilirostris_2          ..G..C...A.....A....G........T.....G..GA.TT.AC.......T..............A..C......
Dymecodon_pilirostris_1          ..G..C...A.....A....G........T.....G..GA.TT.AC.......T..............A.....G...
Echinosorex_gymnura_2            .....T...A.GA.GG.T..................A..A.C..TC.....A..........G..A..A..C.....T
Echinosorex_gymnura_1            .....T...A.GA.GG.T..................A..A.C..TC.....A..........G..A..A..C.....T
Episoriculus_fumidus_2           ..C..T...A....C..............T........A...T.AC..........C.....T..T...........G
Episoriculus_fumidus_1           ..C..T...A....C..............T........A...T.AC..........C..G..T..T...........G
Erinaceus_europaeus_2            ........C......TAT...........T......A.TA.TT.AC..A..ATTACT..G..T..A..T.....G..T
Erinaceus_europaeus_1            ........C......TAT...........T......A.TA.TT.AC..A..ATTACT..G..T..A..T.....G..T
Euroscaptor_klossi_1             .....T..CA.....A.......C........C.....TA.C..AC.T..C..C..............A..C.....G
Euroscaptor_klossi_2             .....T..CA.....A.......C........C.....TA.C..AC.T..C..C..............A..C.....G
Euroscaptor_malayana_1           .....T..CA.....A....G..C........C.....TA.C..AC.T..CA.C...........T..A..C.....G
Euroscaptor_malayana_2           .....T..CA.....A....G..C..............TA.C..AC.T..C..C...........T..A..C.....G
Euroscaptor_mizura_1             .....C...A.....A.......C........C......A.T..AC.T..C..C...........T..A..C.....G
Euroscaptor_mizura_2             .....C...A....CA.......C..G.....C..G...A.T..AC.T..C..G...........T..A..C.....G
Mogera_imaizumii_1               ..G..C...A.G...A.......C...........G...A.CT.AC.T..C..C..............A..C.....G
Mogera_wogura_1                  ..G..T...A.....A.......C...............A.CT.AC....C..C..............A..C.....G
Mogera_wogura_2                  .....T...A.....A....G..C...............G.CT.AC....C..C...........T..A..C.....G
Neomys_fodiens_3                 ..T..T.......................T.....G..A..C..AC..........T........T............
Neomys_fodiens_1                 ..T..T..............G........T.....G..A..C..AC..........T........T............
Neomys_fodiens_2                 ..T..T..............G........T.....G..A..C..AC..........T........T............
Neurotrichus_gibbsii_3           .....T...A.....A....G..T...........C..A..C..A.....C..C...........T..A..C.....G
Neurotrichus_gibbsii_2           .....T...A.....A....G..T...........C..A..C..A.....C..C...........T..A..C.....G
Neurotrichus_gibbsii_1           .....T...A.....A....G..T...........C..A..C..A.....C..C...........T..A..C.....G
Scalopus_aquaticus_1             .....C..CA....CAA...G..C.....T..C......T....T........C...........A..A..C......
Scapanus_orarius_3               ..G..C...A.....A................C...........AC....C..T...........A..A..C......
Scapanus_orarius_2               ..G..C...A.....A................C...........AC....C..T...........A..A..C......
Scapanus_orarius_1               ..G..C...A.....A................C...........AC....C..T...........A..A..C......
Scapanus_townsendii_1            ..G..C...A....CA................C...A..T....A...C.CA.T...........A..A..C......
Scapanus_townsendii_3            ..G..C...A....CA................C......T....A.....C..T...........A..A..C......
Scapanus_townsendii_2            ..G..C...A....CA................C......T....A.....C..T...........A..A..C......
Sorex_saevus__Sorex_caecutiens_s  ..G..C...A.G.A.T...................C..A.....GC....C..............T...........G
Sorex_hosonoi_1                  ..C.....CA...A.T................C..C..A.....AC...............................G
Sorex_shinto_3                   .....C...A.G.ACT...................C..G.....A....................T...........G
Sorex_shinto_2                   .....C...A.G.ACT...................C..GT....A....................T...........G
Sorex_shinto_1                   .....C...A.G.ACT...................C..GT....A....................T...........G
Sorex_unguiculatus_3             ........CA...A.T................C..C..A.....AC...................T...........G
Sorex_unguiculatus_2             ........CA...AC..G........G.....C..C..A.....GC...................T...........G
Sorex_unguiculatus_1             ........CA...A.T................C..C..A.....AC...................T...........G
Soriculus_nigrescens_1           ..C......A....C.....G...........C.....AT..T.AC....C..............A...........G
Suncus_murinus_2                 ..C..T...A.......T...........T..C..T...T....T.................T.....A..C......
Suncus_murinus_1                 ..C..C...A.......T..............C..C...T....T.................T.....A..C......
Talpa_altaica_1                  ..G..C..CC....CA.......C..G...........A.....AC....C..C...........T..A..C.....G
Talpa_europaea_1                 .....T..CA....CA.G..G..C........C.....GT....A........C..G........T..A..C.....G
Talpa_europaea_2                 .....T..CA....CA.G..G..C........C.....GT....A........C..G........T..A..C.....G
Urotrichus_talpoides_3           ..G..C...A.....A....G..G.....T.....G..AA.TT.AC.......T..............A.........
Urotrichus_talpoides_2           ..G..C...A.....A....G..G.....T.....G..GA.TT.AC.......T..............A.........
Urotrichus_talpoides_1           ..G..C...A.....A....G........T.....G..AA.TT.AC.......T..............A..C......

Anourosorex_yamashinai_2         TATGTACTTCCATGAGGACAAATATCCTTCTGAGGTGCAACTGTCATTACAAACTTACTATCTGCCATCCCATATATT
Anourosorex_yamashinai_1         ...................................C..........................................
Blarina_brevicauda_1             .....C.................G..A...........T..A.....C..T........C..A..T.....C......
Chimarrogale_platycephala_2      ..C..GT.A..............G.....T.....A.....C..T.....C..T.....T..C...............
Chimarrogale_platycephala_1      ..C..GT.A...........G..............A........T.....C..T.....T..................
Condylura_cristata_3             ...........T..............A........C..T..A..T.........C..........T.....C......
Condylura_cristata_2             ...........T..............A...........T..A..T.........C..T.......T.....C......
Condylura_cristata_1             ...........T..............A...........T..A..T.........C..T.......T.....C......
Crocidura_shantungensis_1        .....C..C..C..............A........A.....A........T..T.....C..A..T..T..T.....C
Crocidura_tanakae_2              ..C..T..C..T.....C........A........G.....A..T.....T..T.....C..A..T..T..T......
Crocidura_tanakae_1              ..C..T..C..T.....C........A........G.....A..T.....T..T.....C..A..T..T..T......
Crocidura_watasei_1              ..C..C.....C.....C........A..T...........A........C..TC....C..A..T..T..T..C..C
Desmana_moschata_1               ..C..T..G.....G..T...........T.....C.....G..A........T...T.G..A.....T..T..C..C
Dymecodon_pilirostris_2          ..C..TT.A.....G..C...........T.....C.....A..A........TC.......C........C..C..C
Dymecodon_pilirostris_1          ..C..T..A........C.....G.....T...........G..A........T...T..........T..C..CG.A
Echinosorex_gymnura_2            .....T.....T..............A...........C..A............C.T.....A..T.....C.....C
Echinosorex_gymnura_1            .....T.....T..............A...........C..A............C.T.....A..T.....C.....C
Episoriculus_fumidus_2           ..C...T.A.................A........G.....C.....C..............A..T........C...
Episoriculus_fumidus_1           ..C...T.A.................A........C.....C.....C..............A..T........C...
Erinaceus_europaeus_2            ..C..C..A........T........A........C..T..A........T..TC..T.......T.....C......
Erinaceus_europaeus_1            ..C..C..A........T........A........C..T..A........T..TC..T.......T.....C......
Euroscaptor_klossi_1             .....TT.A.....G..T...........T.....G..T..A..A........T...T.G..A........G..C..C
Euroscaptor_klossi_2             .....TT.A.....G..T...........T.....G..T..A..A........T...T.G..A........G..C..C
Euroscaptor_malayana_1           .....TT.A..G..G..T...........T.....G..C..A..A........T.....G..A.....T.....C..C
Euroscaptor_malayana_2           .....TT.A..G..G..T...........T.....G..C..A..A........T.....G..A.....T.....C..C
Euroscaptor_mizura_1             ..C..C..G.....G..T...........T........C..G..A........T.....G..A.....T..G..CG.A
Euroscaptor_mizura_2             ..C..G..G.....G..T...........T........C..G..A........T.....G..A.....T..G..C..C
Mogera_imaizumii_1               .....C..A........T...........T........T..A..A........T.....G..A..T..T........C
Mogera_wogura_1                  .....T..A........T...........T........T.....A........T.....G..A...........C..C
Mogera_wogura_2                  .....TT.A.....G..T...........T........T.....A........T.....G..A.....T.....C...
Neomys_fodiens_3                 ......T.A..T..............A..T.....G.....C........T...C..T.............C..C...
Neomys_fodiens_1                 ......T.A..T..............A..T.....G.....C........T...C..T.............C..C...
Neomys_fodiens_2                 ......T.A..T..............A..T.....G.....C........T...C..T.............C..C...
Neurotrichus_gibbsii_3           ..C..TT.A.....G..T...........T...........G..A........T...T.G..A........T..C..C
Neurotrichus_gibbsii_2           ..C..TT.A.....G..T...........T...........G..A........T...T.G..A........T..C..C
Neurotrichus_gibbsii_1           ..C..TT.A.....G..T...........T...........A..A........T...T.G..A........T..C..C
Scalopus_aquaticus_1             ........A...........G.....A..............A..T.........C.TT....A..T.....T..C..C
Scapanus_orarius_3               .....C..A.................A........G.....A..A..C......C.......A........C..C...
Scapanus_orarius_2               .....C..A.................A........G.....A..A..C......C.......A........C..C...
Scapanus_orarius_1               .....C..A.................A........G.....A..A..C......C.......A........C..C...
Scapanus_townsendii_1            .....C..A........C........A........G.....A..A..C......C.......A........C..C...
Scapanus_townsendii_3            .....C..A........C........A........G.....A..A..C......C.......A........C..C...
Scapanus_townsendii_2            .....C..A........C........A........G.....A..A..C......C.......A........C..C...
Sorex_saevus__Sorex_caecutiens_s  ..C..C.................G..A........C.....A........C...C....C..A..A.....T..C...
Sorex_hosonoi_1                  .....C.................G..A..T.....C.....A..T.....T..TC....C..A..A.....T..C...
Sorex_shinto_3                   ..........................A..............A........C...C.......A..A.....C......
Sorex_shinto_2                   ..........................A..............A........C...C.......A..A.....T..C...
Sorex_shinto_1                   ..........................A..............A.....C..C...C.......A..A.....T..C...
Sorex_unguiculatus_3             ..C..C..C.................A........G..G..A........T..T.....T..A..A.....T..C...
Sorex_unguiculatus_2             ..C..C..C.................A........G.....A........T...C....C..A..AC....T..C..C
Sorex_unguiculatus_1             ..C..C..C.................A........G.....A........T..TC....C..A..A.....C..C...
Soriculus_nigrescens_1           ......T.A.................T........A.....A..T.....T...........C..T.....C..C...
Suncus_murinus_2                 .....T..C..C..............A..............A..T.....C..TC.CT....A..T..T..C.....C
Suncus_murinus_1                 .....T..C..C..............A........C.....A..T.....C..TC.CT....A..T..T..C.....C
Talpa_altaica_1                  ..C..TT.A.....G..T...........T...........G..A........T.....G..A........C..C..C
Talpa_europaea_1                 ..C..TT.A.....G..T...........T...........G..A........T.....G..A.....T..T..C..C
Talpa_europaea_2                 ..C..TT.A.....G..T...........T...........G..A........T.....G..A.....T..T..C..C
Urotrichus_talpoides_3           ..C..TT.A........C...........T.....A.....A..A..C.....TC....T.....T.....C..C..C
Urotrichus_talpoides_2           .....CT.A........C...........T.....G.....A..A..C.....TC....T.....T..T..C..C..C
Urotrichus_talpoides_1           ..C..TT.A........C...........T.....A.....A..A.........C....T.....T.....C..C..C

Anourosorex_yamashinai_2         GGATCCGATTTAGTACAATGAATTTGAGGCGGCTTTTCAGTAGATAAAGCAACTCTAACCCGATTTTTCGCTTTCCAC
Anourosorex_yamashinai_1         ..............................................................T...............
Blarina_brevicauda_1             .....T..CC.T..T........C.....T..A........T..C........C..C........C............
Chimarrogale_platycephala_2      ..C..T..CC....TG.............G..A.....T.....C.....T..C..T........C..T..C......
Chimarrogale_platycephala_1      ..C.....CC.G..TG....G........G..A.....T...........T..C..T...........T..C......
Condylura_cristata_3             ...A.T..CC.....G.......C.....G....................C..A.....A...........C......
Condylura_cristata_2             ...A.T..CC.....G.......C.....G....................C..A.....A...........C......
Condylura_cristata_1             ...A.T..CC.....G.......C.....G....................C..A.....A...........C......
Crocidura_shantungensis_1        ..CA.TA..C.T...G.......C.....T..G..C..T..T........T...........C...........T...
Crocidura_tanakae_2              ..TA.TA..C.C...G.......C..G..A..T.....C..T........C...T....T..C........C..T...
Crocidura_tanakae_1              ..TA.TA..C.C...G.......C..G..A..T.....C..T........C...T....T..C........C..T...
Crocidura_watasei_1              ...A.TA.C......G.......C.....G.....C..C..T........C...T.......C..C..T..C......
Desmana_moschata_1               ...A.A..CC.T...G.......C.....A..T....................A..G...........T........T
Dymecodon_pilirostris_2          ..CA.T..CC.....G.......C.....G..G..C..............T.....C.....G..C.....C..T...
Dymecodon_pilirostris_1          ..CA....CC.....G.......C.....G..A.................T..C..T........C..T..C......
Echinosorex_gymnura_2            ...A....CC....T........C.....G..G...........C.....T..A..T...........T........T
Echinosorex_gymnura_1            ...A....CC....T........C.....G..G...........C.....T..A..T...........T........T
Episoriculus_fumidus_2           ..C..A..C.....CG.......C.....G..T........T..C.....C..C..C........CC..........T
Episoriculus_fumidus_1           ..C..A..C.....CG.......C.....A..T...........C.....C..C..C........C...........T
Erinaceus_europaeus_2            ..TA.A.................C.....GTCA........T..C.....T...........T..C..T.....T...
Erinaceus_europaeus_1            ..TA.A.................C.....GTCA........T..C.....T...........T..C..T.....T...
Euroscaptor_klossi_1             ...A.A..CC.G..GG.............G..G...........C........A.....A........T..C..T...
Euroscaptor_klossi_2             ...A.A..CC.G..GG.............G..G...........C........A.....A........T..C..T...
Euroscaptor_malayana_1           ...A.A..CC.....G.......C.....G..T..C.................A..C..A.....C.....C..T...
Euroscaptor_malayana_2           ...A.A..CC.....G.......C.....G..T..C.................A..C..A.....C.....C..T...
Euroscaptor_mizura_1             ..GA.G..CC.....G.............A..A....................G..C..A.....C..T..C......
Euroscaptor_mizura_2             ...A.G..CC.....G....G........G..A..C...........G.....A..C..A.....C..T.........
Mogera_imaizumii_1               ...A.A..CC.....G.............G..A..C..C..............A..C..A.....C..T..C......
Mogera_wogura_1                  ...A.A..CC.....G.............G..A.....C..............A..T..A........T.....T...
Mogera_wogura_2                  ..GA.A..CC.....G.............G..A.....C..............A..C..A........T..C..T...
Neomys_fodiens_3                 ..C..A..C......G.......C.....T..G..C..C.....C........C..C........C..T.........
Neomys_fodiens_1                 ..C..A..C......G.......C.....T..T..C..C.....C........C..C........C..T.........
Neomys_fodiens_2                 ..C..A..C......G.......C.....T..T..C..C.....C........C..C........C..T.........
Neurotrichus_gibbsii_3           ...A.A.........G.......C.....A..............C.....C..CT..........C..T.........
Neurotrichus_gibbsii_2           ...A.A.........G.......C.....A..............C.....C..CT..........C..T.........
Neurotrichus_gibbsii_1           ...A.A.........G.......C.....A..............C.....C..CT..........C..T.........
Scalopus_aquaticus_1             ..GA.....C.C...G.......C........A..C.....T...........C.....A..................
Scapanus_orarius_3               ...A....CC.....G.......C.....G...........C..C..............A.....C..T..C..T...
Scapanus_orarius_2               ...A....CC.....G.......C.....G...........C..C..............A.....C..T..C..T...
Scapanus_orarius_1               ...A....CC.....G.......C.....G...........C..C..............A.....C..T..C..T...
Scapanus_townsendii_1            ...A....CC.....G.......C.....G..A........T..C........C.....A.....C..T..C.....T
Scapanus_townsendii_3            ...A....CC.....G.......C.....G..A........T..C........C.....A.....C..T..C.....T
Scapanus_townsendii_2            ...A....CC.....G.......C.....G..A........T..C........C.....A.....C..T..C.....T
Sorex_saevus__Sorex_caecutiens_s  ..C..A..C......G.G.....C.....T.....C..C...........T..C..G........C.....A..T...
Sorex_hosonoi_1                  ..C..T..CC.....G.......C.....T.....C..C.....C.....T..CT....T.....C..T..A......
Sorex_shinto_3                   ..C..A..C......G.......C.....T..T..C..C.....C.....C..C...........C.....A.....T
Sorex_shinto_2                   ..C..A..C......G.......C.....T..T..C..C.....C.....T..C...........C.....A..T..T
Sorex_shinto_1                   ..C..A..C......G.......C.....T..T..C..C.....C.....T..CT.G........C.....A..T..T
Sorex_unguiculatus_3             ..C..A..CC.....G.G.....C...........C..C...........C..CT..........C.....A.....T
Sorex_unguiculatus_2             ..C..A..CC.....G.......C...........C..C...........C..CT..........C.....A.....T
Sorex_unguiculatus_1             ..C..A..CC.....G.......C...........C..C...........C..CT..........C.....A.....T
Soriculus_nigrescens_1           ..C..A..C....................T..G..C..C...........C..A..C........C.....A......
Suncus_murinus_2                 ..CA.AA.CC.T...G.......C...........C..C..C........C..CT.......C..C...........T
Suncus_murinus_1                 ..CA.AA.CC.T...G.......C...........C..C..C........C..CT.......C..C............
Talpa_altaica_1                  ...A.A..A.....GG.G..G..C.....G.....C..C...........C..A...........C..T.........
Talpa_europaea_1                 ..TA.A..C......G.............T..G..C........C.....G..A..C..A.....C.....C......
Talpa_europaea_2                 ..TA.A..C......G.............T..G..C........C.....G..A..C..A.....C.....C......
Urotrichus_talpoides_3           ..CA.....C.....G.......C.....G..T...........C.....C..C..C..............C..T...
Urotrichus_talpoides_2           ..CA.A..CC.....G.G.....C.....A..A.................T..C..C...........T..C......
Urotrichus_talpoides_1           ..CA....CC.....G.......C.....G..T...........C.....C..C..C..T...........C......

Anourosorex_yamashinai_2         TTCATTCTACCATTTATCGTTGCAGCCTTAGCAGGAGTCCATCTTTTATTTCTTCACGAAACTGGATCAAATAATCCA
Anourosorex_yamashinai_1         ..............................................................................
Blarina_brevicauda_1             ........T..T..CG.AA.C..T..AC.C..C.....A..C..GC.T..C..C........A........C......
Chimarrogale_platycephala_2      .....CT....C.....TA.C......C..........T..C....................A........C..C...
Chimarrogale_platycephala_1      .....CT....C.....TA.C......C..........T..C....................A.....G..C..C...
Condylura_cristata_3             .....C..T..C..C...A.C......C.......T..A.....CC....C..A........A..C.....C......
Condylura_cristata_2             .....C..C..C..C...A.C......C.......T..A.....CC.......A........A..T.....C......
Condylura_cristata_1             .....C..C..C..C...A.C......C.......T..A.....CC.......A........A..T.....C......
Crocidura_shantungensis_1        ..T..C..C..C..C.....A..C..AC.C........A..C...........A.....G.....C............
Crocidura_tanakae_2              ..T.....C..T.....T..A..C..AC.C.....T..A..C..C.....CT.A..T.....A..C..T..C..C...
Crocidura_tanakae_1              ..T.....C..T.....T..A..C..AC.C.....T..A..C..C.....CT.A..T.....A..C..T..C..C...
Crocidura_watasei_1              ..T.....C.....C..T..A..C..AC.C........A..C.........T.A..T.....C..C............
Desmana_moschata_1               ..T.....G.....C..TA.......TA.G..T..C..A...T.A.....C.....T........T..T.....C..T
Dymecodon_pilirostris_2          .....C..G.....CG.AA.C..T...C..........A...T.A........C..T.....G..T..T........C
Dymecodon_pilirostris_1          ..T..C........CG.AA....C...C.G............T.A.....C.....T.....A..T..T..C..C...
Echinosorex_gymnura_2            .....C...........TA.CA....A...........T..CT.AC..............T.A.....C.....C...
Echinosorex_gymnura_1            .....C...........TA.CA....A...........T..CT.AC..............T.A.....C.....C...
Episoriculus_fumidus_2           .....C..T.....C...A...G....A.G.G...C..A..C..AC....C..A.......AA..CC.C..C.....C
Episoriculus_fumidus_1           .....C..C.....C...A........A.G.....C..A..C..AC....C..A........A..C..C..C......
Erinaceus_europaeus_2            .....CT.C..T..C..TA...T...TA...TCAT.A.T..CT.A...............G....C..T........C
Erinaceus_europaeus_1            .....CT.C..T..C..TA...T...TA...TCAT.A.T..CT.A...............G....C..T........C
Euroscaptor_klossi_1             .....C........C...A.......TC..........G.....AC....CT.A........A..C..C..C..C...
Euroscaptor_klossi_2             .....C........C...A.......TC..........G.....AC....CT.A........A..C..C..C..C...
Euroscaptor_malayana_1           .....C............A........C..........A..C..G.....CT.A........A..C..C..C......
Euroscaptor_malayana_2           .....C............A........C..........A..C..G.....CT.A........A..C..C..C......
Euroscaptor_mizura_1             ..T..C..G.....C...A.C......C..........A...T.AC.T..C.....T.....A..T..T..C......
Euroscaptor_mizura_2             ..T..C........C...A.C......C..........A...T.AC.C..C.....T.....A..T..T.........
Mogera_imaizumii_1               .....C........C..TA.C......C....G.....A..CT.AC....C..A..T.....A..C..T..C......
Mogera_wogura_1                  .....CT..........TA........C..........A...T.AC.......A..T.....A..C..T..C......
Mogera_wogura_2                  .....CT..........TA........C..........A...T.A.....C..A..T.....A..C..T..C......
Neomys_fodiens_3                 .....CT.......C..TA.............T........C..C.....C.....T.....A..............T
Neomys_fodiens_1                 .....CT.......C..TA...A.........T........C..C.....C.....T.....A..............T
Neomys_fodiens_2                 .....CT.......C..TA.............T........C..C.....C.....T.....A..............T
Neurotrichus_gibbsii_3           ......T.......C..TA....T...C....T........C..G.....C.....T.....A..C..T.....C...
Neurotrichus_gibbsii_2           ......T.......C..TA....T...C....T........C..G.....C.....T.....A..C..T.....C...
Neurotrichus_gibbsii_1           ......T.......C..TA....T...C....T........C..G.....C.....T.....A..C..T.....C...
Scalopus_aquaticus_1             .....C..G.....C.....A.....TC.G........T..CT.AC.......A..T..G..A..G..T.....C...
Scapanus_orarius_3               .....C........C.....A......C..............T.AC....C..A..T.....C........C..C...
Scapanus_orarius_2               .....C........C.....A......C..............T.AC....C..A..T.....C........C..C...
Scapanus_orarius_1               .....C........C.....A......C..............T.AC....C..A..T.....C........C..C...
Scapanus_townsendii_1            .....C.....G..C.....A......C..............T.AC....C..A........C........C......
Scapanus_townsendii_3            .....C.....G..C.....A......C..............T.AC....C..A........C........C......
Scapanus_townsendii_2            .....C........C.....A......C..............T.AC....C..A........C........C......
Sorex_saevus__Sorex_caecutiens_s  ..T...T....T..C...A........C....C...........CC....C...........C..T..T..C..C...
Sorex_hosonoi_1                  ..T...T....C..C..TA........C.G..T.....T..C........C..............C..T..C..C...
Sorex_shinto_3                   ..T.....T..T..C...A.............C.....T.....AC....C..C...........C..C..C......
Sorex_shinto_2                   ..T..C..T..T..C...A.............C...........AC....C..C...........C..C..C......
Sorex_shinto_1                   ..T..C..T..T..C...A.............C............C....C..C...........C..C..C......
Sorex_unguiculatus_3             ..T..CT....T..C..TA....T...C.G..C........C..CC....C..C..............T..C..C...
Sorex_unguiculatus_2             ..T...T....T..C...A....T...C....C........C..CC....C..C..............C..C..C...
Sorex_unguiculatus_1             ..T..CT....C..C...A....T...C....C........C..CC....C..C..............T..C..C...
Soriculus_nigrescens_1           ........T.....C..TA........C....C.....A..CT.A.....C..A........A...........C...
Suncus_murinus_2                 ..T..C..C..T.........A.T...C.T........A..C..AC.......G...........C.....C......
Suncus_murinus_1                 ..T..C..C..T.........A.T...C.T........A..C..AC....C..G...........C.....C......
Talpa_altaica_1                  ..T...A.......C..TA.......AC.T..T........CT.AC.......A........A..T..C..C......
Talpa_europaea_1                 ........G........TA....G..AC....T.....T..C..G.................A........C..C...
Talpa_europaea_2                 ........G........TA....G..AC....T.....T..C..G.................A........C..C...
Urotrichus_talpoides_3           ...............G.AA....C...C..........A..CT.A.................A..C..C.....C..T
Urotrichus_talpoides_2           ..T..C.........G.AA.C..C...C..........A..CT.AC................A..C..C..C..C..T
Urotrichus_talpoides_1           ..T............G.AA....C...C....T.....A..CT.A.................A..C..C.....C..C

Anourosorex_yamashinai_2         TCAGGACTATCATCTGACGCAGACAAAATCCCTTTTCATCCTTATTATACTATCAAAGACATTCTAGGAGCCCTTATA
Anourosorex_yamashinai_1         ..............................................................................
Blarina_brevicauda_1             ..C...........A.....T........T..G..C..C..A........A...........C........A.....C
Chimarrogale_platycephala_2      ATT..TA.T..T..A..T..C..T.....T..A..C..C.....C..C..A..T.....T........T.T....C.C
Chimarrogale_platycephala_1      ATT..TACT..T..A..T..C........T..G..C..C........C..A..T.....T.C......T......C.C
Condylura_cristata_3             ........T.....A...T..........T..A.....C..C.....C..C...................TAT.A..C
Condylura_cristata_2             ........T.....A...T..........T..A.....C.....C..C..C...................TAT.A..C
Condylura_cristata_1             ........T.....A...T..........T..A.....C.....C..C..C...................TAT.A..C
Crocidura_shantungensis_1        ..C...T..AAT..A...A..........T.....C..............C..T.....T........G..A..A..T
Crocidura_tanakae_2              ..C......AAC..G..TT...................C.....C..C...........T..CT....C.TTT.A..C
Crocidura_tanakae_1              ..C......AAC..G..TT...................C.....C..C...........T..CT....C.TTT.A..C
Crocidura_watasei_1              ..C...T..AAC..A...A................C..C....................T...T....G.TTT.A..T
Desmana_moschata_1               ..C.....G.T.........T...........A..C..C..A........C..T.......C............AGCC
Dymecodon_pilirostris_2          ..C.....CA........T.............A.....C..C..C..C..A..T.....T..C........A..A..T
Dymecodon_pilirostris_1          ........TA....A...T....T.....T..A..C..C.....C.....A........T..CT.......AT.A..C
Echinosorex_gymnura_2            .........AAC..A..TAGT........T.....C..C...........A..T.....T..CT.T..T.TTT.AT.C
Echinosorex_gymnura_1            .........AAC..A..TAGT........T.....C..C...........A..T.....T..CT.T..T.TTT.AT.C
Episoriculus_fumidus_2           ........C.GC..A........T........A..C..C..C..C.....A..T.....T..CT......TA..AC..
Episoriculus_fumidus_1           ........C.GC..A........T........A..C..C..C..C.....A..T.....T..CT......TA..AC..
Erinaceus_europaeus_2            A.....A.TA.T..A..GT.T.........T.A..C..C..A........GC.T.....T..G.....CATAA.AT.T
Erinaceus_europaeus_1            A.....A.TA.T..A..GT.T.........T.A..C..C..A........GC.T.....T..G.....CATAA.AT.T
Euroscaptor_klossi_1             ........C.....A...A.............A..C..C..A..C..C..A...........C........A..A..C
Euroscaptor_klossi_2             ........C.....A...A.............A..C..C..A..C..C..A...........C........A..A..C
Euroscaptor_malayana_1           ........C.....A...A.............A..C..C..A..C..C..............C........A..AG..
Euroscaptor_malayana_2           ........C.....A...A.............A..C..C..A..C..C..............C........A..AG..
Euroscaptor_mizura_1             ........C.....C...A.............G........A..C........T.....T..C..G.....A..A..C
Euroscaptor_mizura_2             ........C.....C..TA.............A.....C..G..C..C.....T.....T...........AT.A..C
Mogera_imaizumii_1               ........T.....A...A....T.....T..A..C..C..C..C..C..C..T........CT.......AT.AG.C
Mogera_wogura_1                  ........T.....A...A..........T..A..C..C..A..C..C.....T.....T..CT.......AT.A..C
Mogera_wogura_2                  ........T.....A...AT.........T..A..C..C..C..C..C..C..T.....T..CT.......AT.A..C
Neomys_fodiens_3                 ......A.TC....A..............T..A.....C...........C..T........C.......TT..CC.C
Neomys_fodiens_1                 ......A.TC.C..A..............T..A.....C...........C..T........C.......TT..CC.C
Neomys_fodiens_2                 ......A.TC.T..A.........G....T..A.....C...........C..T........C.......TT..CC.C
Neurotrichus_gibbsii_3           ........T.........T.G...........A.....C..A..C..C...........T.CC.....TATT..A..C
Neurotrichus_gibbsii_2           ........T.........T.G...........A.....C..A..C..C...........T..C.....TATT..A..C
Neurotrichus_gibbsii_1           ........T.........T.G...........A.....C..A..C..C...........T..C.....TATT..A..C
Scalopus_aquaticus_1             .....GT.......A...T.T..T........A..C..C..A........C..T....................C..T
Scapanus_orarius_3               ........G.....A...T.......G.....A..C..C..G..C..C..A.....G..T..C...........A..C
Scapanus_orarius_2               ........G.....A...T.......G.....A..C..C..G..C..C..A.....G..T..C...........A..C
Scapanus_orarius_1               ........G.....A...T.......G.....A..C..C..G..C..C..A.....G..T..C...........A..C
Scapanus_townsendii_1            ........G.....A...T.............A..C..C..A..C..C..A..T.....T..C...........A..C
Scapanus_townsendii_3            ........G.....A...T.............A..C..C..A..C..C..A..T.....T..C...........A..C
Scapanus_townsendii_2            ........G.....A...T.............A..C..C..A..C..C..A..T.....T..C...........A..C
Sorex_saevus__Sorex_caecutiens_s  ..........GC..A........T........C..C..C.....C..C..A..T.....T..........TA..CC..
Sorex_hosonoi_1                  ......T.G..T..A........T...........C..C.....C..C..A..T................TA..CC..
Sorex_shinto_3                   ..........GC..A........T.....T.....C..C..C........A........T........G.TA..CC..
Sorex_shinto_2                   .....G....GT..A........T.....T.....C..C..C........A.................G.TA..CC..
Sorex_shinto_1                   ..........GT..A........T.....T.....C..C..C........A.................G.TA..CC..
Sorex_unguiculatus_3             ......T...GC..A..T..............C..C..C..C........A..T................TA...T..
Sorex_unguiculatus_2             ......T...GC..A..T..............C..C..C..C........A..T................TA...T..
Sorex_unguiculatus_1             ..........GC..A..T..............C..C..C..C.....C..A..T................TA...T..
Soriculus_nigrescens_1           ..C...T....C..A.....T........T..C.....C..C........A..T.....T..C.....G.TT...C.C
Suncus_murinus_2                 ..T......AAC..A..TA....T........C..........................T..C..T.....A.....T
Suncus_murinus_1                 ..T......AAC..A..TA....T........C..........................T..C..T.....A.....T
Talpa_altaica_1                  ..C.....C.....A..TA.............A.....C..C..C........................ATA..AG.C
Talpa_europaea_1                 ........C.....A..TA.G..T.....T..A.....C..C.....C.....T........C........A..A..C
Talpa_europaea_2                 ........C.....A..TA.G..T.....T..A.....C..C.....C.....T........C........A..A..C
Urotrichus_talpoides_3           ..C.....TA....A...T.............A..C..C..A..C.....A..T.....T...T......TA..A..T
Urotrichus_talpoides_2           ..T.....CA....A...T.............A.....C..C..C..C..A........T...T.......A..A..T
Urotrichus_talpoides_1           ..C.....TA....A...T.............A.....C.....C..C..A..T.....T...T......TG..A..T

Anourosorex_yamashinai_2         TTGATCTTAATCCTTATAATACTAGTCCTGTTCTCCCCAGACCTATTAGGAGATCCCGATAATTACACTCCAGCTAAC
Anourosorex_yamashinai_1         ..............................................................................
Blarina_brevicauda_1             C.....C..G.A..A.C.TGC.....G..A.....T.........C.......C..G..C.....T..A.....C..T
Chimarrogale_platycephala_2      ..A...C.G..TT.A....CT.....A..A............T..C.C.....C..A..C..C..T........C..T
Chimarrogale_platycephala_1      ..A....CG..TT.A....CT.....AT.A............T..C.C.....C..A..C..C..T........C..T
Condylura_cristata_3             C.A...C..G.TT.A.CTTC...C.....A..T..A........CC..........A..........T..........
Condylura_cristata_2             ..A...A....TT.A.CTTC...C.....A..T..A........CC..........A..C.......TC.........
Condylura_cristata_1             ..A...A....TT.A.CTTC...C.....A..T..A........CC..........A..C.......TC.........
Crocidura_shantungensis_1        A.A....CT.CAT.ATCCTCTT....AT.A............A..C....C..C..A..C.....T.TC.....A...
Crocidura_tanakae_2              A.A...GCTG..T.ATCCTCC........A............A.............A..C..C..T.TC..C......
Crocidura_tanakae_1              A.A...GCTG..T.ATCCTCC........A............A.............A..C..C..T.TC..C......
Crocidura_watasei_1              C.A...GCC.CTT.ATCCTCT.....AT.A........T..TA..C.......C..A.....C....T...C..A..T
Desmana_moschata_1               C.T...AC.G.AT.ATCCC....C..AT.A..T..A.................C..A..C..C..T........C...
Dymecodon_pilirostris_2          C.A......G.AT.A.CCTCT.....A..A.....G........CC.......C.....C..C..T.T......A...
Dymecodon_pilirostris_1          ..A...C..GCAT.ATCCTCT.....AT.A..T..A........CC..........T..C..C..T.TC.....A...
Echinosorex_gymnura_2            ..AC.A.....T...T...CC...AC...A..T.A......T..TC.......C..........TT..A.........
Echinosorex_gymnura_1            ..AC.A.....T...T...CC...AC...A..T.A......T..TC.......C..........TT..A.........
Episoriculus_fumidus_2           C.A...C.GGC...A.C..CT.....T..A...............C.T.....C..A.....C.....C..T......
Episoriculus_fumidus_1           C.A...C..GC...A.C..CT.....T..A...............C.T.....C..A.....C.....C..T.....T
Erinaceus_europaeus_2            A.AT.TC.T..T..A...TCT.....TT.A..T.AT........TC....T.....A..C.....T..C.....C...
Erinaceus_europaeus_1            A.AT.TC.T..T..A...TCT.....TT.A..T.AT........TC....T.....A..C.....T..C.....C...
Euroscaptor_klossi_1             A.....C...C...ATC.C.C.....A..A..T..A..C.....C........C..A..C..C....TC.........
Euroscaptor_klossi_2             A.....C...C...ATC.C.C.....A..A..T..A..C.....C........C..A..C..C....TC.........
Euroscaptor_malayana_1           A.....C..GC...ATC...T.....A..A..T..A..C.....CC.......C..A..C..C..T.TC.....C...
Euroscaptor_malayana_2           A.....C..GC...ATC...T.....A..A..T..A..C.....CC.......C..A..C..C..T.TC.....C...
Euroscaptor_mizura_1             C.A..TC..GC...ATC.TCG........T..T..A..T.....T........C..A..C.......T......C...
Euroscaptor_mizura_2             C.A..TC..GC...ATC.TC.........T..T..A..T.....T........C..A..........TC.....C...
Mogera_imaizumii_1               C.A..T...GC...ATC.TCCT....A..A..T..A..T...........G..C..A..C.......TC.....C...
Mogera_wogura_1                  ..A..T...GC...ATC.TCTT....A.....T..A..C..T..G........C..A..C..C..T.T..........
Mogera_wogura_2                  C.A..T...GCT..ATC.TCTT....AT.A..T..A..C.....G........C..A..C..C....T..........
Neomys_fodiens_3                 C.A..T...G....A.C.TCC.....AT.A........C......C.C.....C..G..C........A........T
Neomys_fodiens_1                 C.A..T...G....A.C.TCC.....AT.A........C......C.C.....C..G..C........A........T
Neomys_fodiens_2                 C.A..T...G....A.C.TCC.....AT.A........C......C.C.....G..G..C........G........T
Neurotrichus_gibbsii_3           C.T..TC..GC...CTC.TCT..G..A..A.....T.....T..G.....T..C..A..C..C....TC.....A..T
Neurotrichus_gibbsii_2           C.T..TC..GC...CTC.TCT.....A..A.....T........G.....T..C..A..C..C....TC.....A..T
Neurotrichus_gibbsii_1           C.T..TC..GC...CTC.TCT.....A..A.....T........G.....T..C..A..C..C....TC.....A..T
Scalopus_aquaticus_1             A.AC.....GCA..AC..TC...TAC...A.....A........GC.......C..A..C..C..T.TC.........
Scapanus_orarius_3               C.A......GC...ATC.TC.......T.A.......................C..A..C..C....TC.........
Scapanus_orarius_2               C.A......GC...ATC.TC.......T.A.......................C..A..C..C....TC.........
Scapanus_orarius_1               C.A......GC...ATC.TC.......T.A.......................C..A..C..C....TC.........
Scapanus_townsendii_1            C.A......GC...ATC.TC......A..A.......................C..A..C..C..T..C.........
Scapanus_townsendii_3            C.A......GC...ATC.TC......A..A.......................C..A..C..C..T..C.........
Scapanus_townsendii_2            C.A......GC...ATC.TC......A..A.......................C..A..C..C..T.TC.........
Sorex_saevus__Sorex_caecutiens_s  C.T......G.T..C.C.TCC.....A..A..............GC.......C..A..C.....T..A..C..C...
Sorex_hosonoi_1                  C.C..G...GC.....C.TCCT....A..A...............C..........A..C..C.....C..C..C...
Sorex_shinto_3                   C.T..TC..G.T..CGC.TCC.....A..A..T...........GC.......C..A..C..C..T..A..T..C...
Sorex_shinto_2                   C.T..TC..G.T..C.C.TCC.....T..A..............GC.......C..A..C..C.....A..T......
Sorex_shinto_1                   C.T..TC..G.T..C.C.TCC.....A..A..............GC.......C..A..C..C..T..A..T..C...
Sorex_unguiculatus_3             C.C..TC.GGC...C.C.TCC.....A..A..T............C.......C..G.....C.....A..T......
Sorex_unguiculatus_2             C.C..TC.GGC...C.C.TCC.....A..A...............C..........G.....C.....A..T......
Sorex_unguiculatus_1             C.C..TC.GGC...C.C.TCC.....A..A..T............C.......C..G.....C.....A..T......
Soriculus_nigrescens_1           C.A...C..G.TT.A.C..CC.....AT.A..T........TT..C.G........A..C..C..T..A.....A...
Suncus_murinus_2                 A.A...ACCGCA..ATCCTCCT.......A..T..T.....TA..C....C..C..A........T.T...C..A...
Suncus_murinus_1                 A.A...ACCGCA..ATCCTCCT..........T..T.....TA..C....C..C..A........T.T...C..A...
Talpa_altaica_1                  C.A...C....A..ATC.T.......A..C.....A..T.....CC.......C..A..C........A.........
Talpa_europaea_1                 C.A..TA..GCT..ATC.TC.T....AT.A..T..A..T......?.......C..A..C.......TC..G..A...
Talpa_europaea_2                 C.A..TA..GCT..ATC.TC.T....AT.A..T..A..T......C.......C..A..C.......TC..G..A...
Urotrichus_talpoides_3           C....TC..G.AT.ATCCTCC.....G..A.....A..C.....C........C..A..C..C..T.T......A...
Urotrichus_talpoides_2           C.C..TC..G.G..ATCCTCC.....G..A.....A..C..T..C........C..A..C.....T.T......A...
Urotrichus_talpoides_1           C....TC..G.AT.ATCCTCC.....A..A.....A..C.....CC.......C..A..C..C..T.TC.....A...

Anourosorex_yamashinai_2         CCATTAAACACACCCCCTCATATCAAACCAGAATGATATTTCTTATTTGCATATGCTATTCTACGCTCAATCCCAAAC
Anourosorex_yamashinai_1         ..............................................................................
Blarina_brevicauda_1             ..TC.......C..A..C..C..T..............C..T........C.....C..C.....A..T.....C..T
Chimarrogale_platycephala_2      ...C.C..T..G..T..C.....T.....T..G.........C....C..............T........T..T...
Chimarrogale_platycephala_1      ...C.C..T.....T..C.....T.....T............C....C..............T........T..T...
Condylura_cristata_3             ........T.....T..A..C..T.............................C..A........A........T..T
Condylura_cristata_2             ........T.....T..C..C..T.............................C..A........A.....T..T..T
Condylura_cristata_1             ........T.....T..C..C..T.............................C..A........A.....T..T..T
Crocidura_shantungensis_1        ..CC.C........A..C.....T.................TC.......C.....A..C.....A........T...
Crocidura_tanakae_2              ..CC.T........A..A.....T..........................C..C..A..C.....A.....T..T..T
Crocidura_tanakae_1              ..CC.T........A..A.....T..........................C..C..A..C.....A.....T..T..T
Crocidura_watasei_1              ...C.C..T.....A..A....................C...........C.....A..CT....A.....T..T..T
Desmana_moschata_1               ...C..........A..C..C..T..............C...C....C.....C..A..C.....T.....T..T...
Dymecodon_pilirostris_2          ...........C..T..A..C.................C...C....C........A..CT....A..C..T.....T
Dymecodon_pilirostris_1          ...C.......T........C..T..................C.............A..C.....A..C........T
Echinosorex_gymnura_2            ..T.....T..C..A..A.....T.....T........C...C..........C..A...T.................
Echinosorex_gymnura_1            ..T.....T..C..A..A.....T.....T........C...C..........C..A...T.................
Episoriculus_fumidus_2           ...C.............A.....T.....T..G........TC....C..C........C..C..A.....T......
Episoriculus_fumidus_1           ...C..........T..A.....T.....T...........TC....C..C...........C..A.....T......
Erinaceus_europaeus_2            ..CC...GT..T.....C.....T.....T............C.......C..C..A.....C..G..T..T..T..T
Erinaceus_europaeus_1            ..CC...GT..T.....C.....T.....T............C.......C..C..A.....C..G..T..T..T..T
Euroscaptor_klossi_1             ...C..........A..C..............G.....C..............C.....C.....G..T.....T..T
Euroscaptor_klossi_2             ...C..........A..C..............G.....C..............C.....C.....G..T.....T..T
Euroscaptor_malayana_1           ...C.G........A..C.....T..G.............................C..C.....A..C.....T...
Euroscaptor_malayana_2           ...C.G........A..C.....T..G.............................C..C.....A..C.....T...
Euroscaptor_mizura_1             ...C..........A..A...........T..G.........C.G.....G.....C........A..T.....T..T
Euroscaptor_mizura_2             ...C.G........A..A..C..T..G........G..C...C.............C........G..T.....T..T
Mogera_imaizumii_1               ...C..........A..C..C.................C..T..............C..CT....T..C.....T..T
Mogera_wogura_1                  ...C..........A..C..C..T.................T..............C..C.....T..C.....T..T
Mogera_wogura_2                  ...C..........A........T........G........T...........C..C..CT....T..C.....T..T
Neomys_fodiens_3                 ...C....T..............T...........G.....TC....C.....C.....C..C..............T
Neomys_fodiens_1                 ...C....T..............T..............C..TC....C.....C.....C..C..............T
Neomys_fodiens_2                 ...C....T..............T..............C..TC....C.....C.....C..C..............T
Neurotrichus_gibbsii_3           ...C....T..C..A..A.....T........G.........C.......T..C........T..A........G...
Neurotrichus_gibbsii_2           ...C....T..C..A..A.....T........G.........C.......T..C........T..A........G...
Neurotrichus_gibbsii_1           ...C....T..C..A..A.....T........G.........C.......T..C........T..A........G...
Scalopus_aquaticus_1             ..TC....T.....T..A........G.....G.................T..C..A........G..C..T..G...
Scapanus_orarius_3               ..CC.............A..C..T...........G..C..TC....C..C..C..A.....C..A........T...
Scapanus_orarius_2               ..CC.............A..C..T...........G..C..TC....C..C..C..A.....C..A........T...
Scapanus_orarius_1               ..CC.............A..C..T...........G..C..TC....C..C..C..A.....C..A........T...
Scapanus_townsendii_1            ..TC...G.........A..C.....G...........C..TC....C..C..C..A.....C..A........T...
Scapanus_townsendii_3            ..TC...G.........A..C..T..G...........C..TC....C..C..C..A.....C..A........T...
Scapanus_townsendii_2            ..TC.............A..C.....G...........C..TC....C..C..C..A.....C..A........T...
Sorex_saevus__Sorex_caecutiens_s  ..CC..........A..C..C..T.....T............C....C..C.....C..C.....A..C..T..C...
Sorex_hosonoi_1                  ..TC....T.....A..C..C..T..................C....C.....C.....C.....A..C.....C..T
Sorex_shinto_3                   ..CC..........A..C.....T.....T........C...C.G..C..C..C.....C.....A..T.....T...
Sorex_shinto_2                   ..CC..........A..C.....T.....T........C...C....C..C..C.....C.....A..C.....T...
Sorex_shinto_1                   ..CC..........A..C.....T.....T............C....C..C..C..C..C.....A..C.....T...
Sorex_unguiculatus_3             ..CC....T.....A.....C..T..................C....C..C.....C..C.....A..T.....T...
Sorex_unguiculatus_2             ..CC....T.....A..C..C..T..................C....C..C........C.....A..T..T..T...
Sorex_unguiculatus_1             ..CC....T.....A.....C..T..............C...C....C..C........C.....A..T.....T...
Soriculus_nigrescens_1           ...C.C........T........T..G..C..G.........C.......T..C.....C..T..............T
Suncus_murinus_2                 ..CC................C..T.......................C..C.....A........A..C..T..T..T
Suncus_murinus_1                 ..CC................C..T.......................C..C.....A........A..C..T..T..T
Talpa_altaica_1                  ...C..........A..C..C........C.....G......C.......C........C.....A........T..T
Talpa_europaea_1                 ..GC..........A..C.....T.....C........C...C.............C..C.....A.....T..T..T
Talpa_europaea_2                 ..GC..........A..C...........C........C...C.............C..C.....A.....T..T..T
Urotrichus_talpoides_3           ...C....T..C..T..C.....T..................C..........C..A..C.....A...........T
Urotrichus_talpoides_2           ...C....T..T..T..C.....T..................C....C.....C..A..C.....A...........T
Urotrichus_talpoides_1           ...C....T..C..T..C.....T..................C..........C..A........A...........T

Anourosorex_yamashinai_2         AAACTAGGAGGAGTACTAGCCCTAGTCCTCTCAATCTTAGTTCTAGCCTTTATTCCCCTACTTCATACTTCCAAACAA
Anourosorex_yamashinai_1         .....................................................G........................
Blarina_brevicauda_1             ...T.............G..T........G..C..TC.CA.............C.....T..C..C..C.........
Chimarrogale_platycephala_2      ........G.....C......T..A.TA.A......C..A.......AA.......T.....A..C..G.....G...
Chimarrogale_platycephala_1      ........G.....C......T..A.TA.A......C..A.......AA.......T.....A..C..G.....G...
Condylura_cristata_3             ...T..........C......T....AA.G......C..A.C.....A..CT.A..A..C.....C..AG.A......
Condylura_cristata_2             ...T..........C......T....AA.A......C..A.C.....A..CT.A..A..C.....C..AG.A......
Condylura_cristata_1             ...T..........C......T....AA.A......C..A.C.....A..CT.A..A..C.....C..AG.A......
Crocidura_shantungensis_1        .....T........C.....A..C...T.A......C..A.C...ATAA.......G..C..C.....AG.T......
Crocidura_tanakae_2              .....T.................C.....A......AC.A..T..ATAG.A..C..A..C..C..C..AG........
Crocidura_tanakae_1              .....T.................C.....A......AC.A..T..ATAG.A..C..A..C..C..C..AG........
Crocidura_watasei_1              .....T........C........C...T.A......GCGA.C...A.AA.C.....A..C..C....TAG.A......
Desmana_moschata_1               ...........T..TT....T.....TA.A..T..TC....C.....AC.A..A..AT.C..A.....C..A......
Dymecodon_pilirostris_2          ..G........G..TT..........AT....C...C....C......C.A..A..A..T..A.....C..A......
Dymecodon_pilirostris_1          ...T.......G..T.....T.....AT....T...C....A......C....A..A..T..A........A......
Echinosorex_gymnura_2            ...T...........G..........TT.A......C.TA.C...ATT..A..A..T..T..A.....AG.A......
Echinosorex_gymnura_1            ...T...........G..........TT.A......C.TA.C...ATT..A..A..T..T..A.....AG.A......
Episoriculus_fumidus_2           ...T...........A.............A..G..T...A.C.....TA.CG.C..T..C..C..C..A..T......
Episoriculus_fumidus_1           ...T......................T..A.....T...A.C.....TA.CG.C..T..C..C..C..A..T......
Erinaceus_europaeus_2            .....T.....T..T.....A...T..A.A.....TC.CA.....TT.C..T.A..ATAC..A..C..C..A.....C
Erinaceus_europaeus_1            .....T.....T..T.....A...T..A.A.....TC.CA.....TT.C..T.A..ATAC..A..C..C..A.....C
Euroscaptor_klossi_1             ...........C...T....A.....AT........C.CA.C.....AC.C..A..A..C..G..C..C..A..G...
Euroscaptor_klossi_2             ...........C...T....A.....AT........C.CA.C.....AC.C..A..A..C..G..C..C..A..G...
Euroscaptor_malayana_1           ...........T..G.....A.....AT........C.TA.C.....AC.C..G..A..C..A.....C..A......
Euroscaptor_malayana_2           ........G..C..G.....A.....AT........C.TA.C.....AC.C..G..A..C..A.....C..A......
Euroscaptor_mizura_1             .....G.....C..............AT........C.CA.......GC.A..A..AT.C..A.....A..A......
Euroscaptor_mizura_2             .....G.....C...........G..AT.T......C.CA.C.....A..A..G..AT.C..A..C..C..G......
Mogera_imaizumii_1               ...........T..G........C..AT...........A.C.....A..A..G..AT.CT.A..C.....A......
Mogera_wogura_1                  ...........T...........C..AT.T.........A.C.....A..A..A..AT.T..A..C.....A......
Mogera_wogura_2                  ...........T........T..C..AT.T.........A.C.....A..A..A..AT.C..G..C.....A......
Neomys_fodiens_3                 ..G........T..T......T....TT.A..T...C..A.C.....TC.A..G...T.C.....C..AG.A......
Neomys_fodiens_1                 ..G........T..T......T....TT.A..T...C..A.C.....TC.A..G...T.C.....C..AG.A......
Neomys_fodiens_2                 ..G........T..T......T....TT.A..T...C..A.C.....TC.A..G...T.C.....C..AG.A......
Neurotrichus_gibbsii_3           ...........................T.T......C....A.....T..A..A..AT.T.....C..A.........
Neurotrichus_gibbsii_2           ...........................T.T......C....A.....T..A..A..AT.T.....C..A.........
Neurotrichus_gibbsii_1           ...........................T.T......C....A.....T..A..A..AT.T.....C..A.........
Scalopus_aquaticus_1             ..G...........T...........AT.A.....TC....A....T...A..G........C.....A..T......
Scapanus_orarius_3               ..............TT..........AT........C....A...ATGC.A..A..A.....C..C..A.........
Scapanus_orarius_2               ..............TT..........AT........C....A...ATGC.A..A..A.....C..C..A.........
Scapanus_orarius_1               ..............TT..........AT........C....A...ATGC.A..A..A.....C..C..A.........
Scapanus_townsendii_1            ...T..........CT..........AT........C....A...ATGC.C..A..A.....C..C..A.........
Scapanus_townsendii_3            ...T..........CT..........AT........C....A...ATGC.C..A..A.....C..C..A.........
Scapanus_townsendii_2            ...T..........CT..........AT........C....A...ATGC.C..A..A.....C..C..A.........
Sorex_saevus__Sorex_caecutiens_s  ..G.....G..T..C.....A.....T..A......C..A.C..G..?G.AG.G..TT.C..C..C..A........G
Sorex_hosonoi_1                  ...........C..C.....A..C.....A.....T...A..T....TG.CG....TT.C..C.....A..T.....G
Sorex_shinto_3                   ..G........C..C.....AT...C...A......C....CT....TG.AG.A..TT.C..C.....A.........
Sorex_shinto_2                   ..G........C..C.....AT.G..T..A......C....C.....TG.AG.A..TT.C..C.....A........G
Sorex_shinto_1                   ..G........C........AT.G..T..A......C....CT....TG.AG.A..TT.C........A........G
Sorex_unguiculatus_3             ...T.......T..C.....A........A......C....C.....TG.AG.A...T.C..C..C..A..T......
Sorex_unguiculatus_2             ..GT.......T..C.....AT.......A......C....C.....TG.AG.A..TT.C..C..C..A..T......
Sorex_unguiculatus_1             ...T.......C..C.....A........A......C....C.....TG.A..A...T.C..C..C..A..T......
Soriculus_nigrescens_1           ..............TT....T........A.....TC....C.....A..C.....AT.C..A..C..A..A......
Suncus_murinus_2                 ...T....C.....T..G..A..T..T..A..G..TC.TA.C...ATGG.CG....G..T.....C..AG........
Suncus_murinus_1                 ...T....C.....T..G..G..T..T..A..G..TC.TA.C...A.GG.CG....G..T.....C..AG........
Talpa_altaica_1                  ...........T..T......T....AT.T.....TC..A.C.....AC.A.....AT.C..A........A......
Talpa_europaea_1                 ...T.......C...........G..GT........C....A.....A..A..A..AT.CT.A..C.....A......
Talpa_europaea_2                 ...T.......C...........G..GT........C....A.....A..A..A..AT.CT.A..C.....A......
Urotrichus_talpoides_3           ...T...................C..AT.T..C...C....C........A..A..A...T.A..C.....A......
Urotrichus_talpoides_2           ...T.......T...T.......C..AT.T..C...C....C.....T..A..G..A..C..A.....C..A......
Urotrichus_talpoides_1           ...T...................C..AT.T......C..A.C........A..A..A...T.A..C.....A......

Anourosorex_yamashinai_2         CGAAGCATAATATTTCGACCCCTCAGCCAATGTTTATTCTGAATCTTAGTAGCTGATCTAATTATCCTTACATGAATT
Anourosorex_yamashinai_1         ..............................................................................
Blarina_brevicauda_1             ........G.....C..C..AT.......G..CC...........C.......A..C..CC.C.CA..A........C
Chimarrogale_platycephala_2      .....TC...C...C..T..AA.T.........C..........T........G..CT......CA...........C
Chimarrogale_platycephala_1      .....TC...C...C..T..AA.T.........C..........T...........CT......CA..C........C
Condylura_cristata_3             ........G.....C.....AA..........C...........TC.......A..CT..C.C.C.T.A........C
Condylura_cristata_2             ..............C.....AA....T.....C.....T.....TC.......A..CT..C.C.C.T.A........C
Condylura_cristata_1             ..............C.....AA....T.....C.....T.....TC.......A..CT..C.C.C.T.A........C
Crocidura_shantungensis_1        ........G...........AA.A........CA....T..............A...T..T...CA..A..C......
Crocidura_tanakae_2              .....T........C.....AA.A.........C..........TC....C..A......T...CAT.A..T.....C
Crocidura_tanakae_1              .....T........C.....AA.A.........C..........TC....C..A......T...CAT.A..T.....C
Crocidura_watasei_1              ..............C.....AA.A..T.....C.....T......C.......A..C...C.A.CAT.A..T.....C
Desmana_moschata_1               ........G.....C.....TA.T........C.........T.AC....G..C..C...C..G.AT.A.........
Dymecodon_pilirostris_2          .....T........C.....AA..........C.........T.AC.......A..CT..T...C...A.........
Dymecodon_pilirostris_1          .....T..G.....C.....AA..........C.........T.AC.......A..C...T.C.C...A.........
Echinosorex_gymnura_2            .....T...............A.T..T......A........C..C..AC...A..C..TT.A.CA...........C
Echinosorex_gymnura_1            .....T...............A.T..T......A........C..C..AC...A..C..TT.A.CA...........C
Episoriculus_fumidus_2           .....T..............TT....T......C.G.........C.......A..C.......CA............
Episoriculus_fumidus_1           .....T..............TT....T......C.G.........C.......A..C.......CA............
Erinaceus_europaeus_2            .........G....C.....TG.A..T......A.T......T.A......T.A..C...T.A..T.....T......
Erinaceus_europaeus_1            .........G....C.....TG.A..T......A.T......T.A......T.A..C...T.A..T.....T......
Euroscaptor_klossi_1             ........G.....C......A....T......C........C.A........A......C.C.C...A..T.....C
Euroscaptor_klossi_2             ........G.....C......A....T......C........C.A........A......C.C.C...A..T.....C
Euroscaptor_malayana_1           ..............C......A....T..G............C.AC.......C..CT..C.C.C...A.........
Euroscaptor_malayana_2           ..............C......A....T..G............C.AC.......C..CT..C.C.C...A.........
Euroscaptor_mizura_1             ...........G..C......A.T.....G..C.........C.AC....G..A..C...C.C.C...A.........
Euroscaptor_mizura_2             ..............C.....TA.T.....G............T.AC.......A..C...C.C.C...A.........
Mogera_imaizumii_1               .....T........C.....TA...........C....T...C.AC....G..A..C...C.C..T..A.....G..C
Mogera_wogura_1                  ..G...........C......A.T.........C........T.AC..........C...T.C.CT..A........C
Mogera_wogura_2                  ..............C......A.T.........C....T...C.AC....G.....C..GC...CT..A........C
Neomys_fodiens_3                 .....T........C..C..AT.T.....G..C............C.......A..C.......CG..C.........
Neomys_fodiens_1                 .....T........C..C..AT.T.....G..C............C.......A..C.......CG..C.........
Neomys_fodiens_2                 .....T........C..C..AT.T.....G..C............C.......A..C.......CG..C.........
Neurotrichus_gibbsii_3           .....T..............AA.T..............T...G..C....T.........T.A.C...G.........
Neurotrichus_gibbsii_2           .....T..............AA.T..............T...G..C....T.........T.A.C...G.........
Neurotrichus_gibbsii_1           .....T..............AA.T..............T...G..C....T.........T.A.C...G.........
Scalopus_aquaticus_1             .................C...A....................C.AC.......A..C...T.C.C...C........C
Scapanus_orarius_3               ..............C..C..AA.T........CC........T.A........A..C...C.C.C...A........C
Scapanus_orarius_2               ..............C..C..AA.T........CC........T.A........A..C...C.C.C...A........C
Scapanus_orarius_1               ..............C..C..AA.T........CC........T.A........A..C...C.C.C...A........C
Scapanus_townsendii_1            ..............C..C..AA.T........CC.G......T.A........A..C...C.C.C...A........C
Scapanus_townsendii_3            ..............C..C..AA.T........CC.G......T.A........A..C...C.C.C...A........C
Scapanus_townsendii_2            ..............C..C..AA.T........CC.G......T.A........A..C...C.C.C...A........C
Sorex_saevus__Sorex_caecutiens_s  ..............C..C..AT..........CC.C.........C....C..A.....CC.A.CA...........C
Sorex_hosonoi_1                  .....T........C..C..AT.T.....G..CC.C..............C..G..C..CC.A.CA..C........C
Sorex_shinto_3                   ........G.....C..T..AT..........CC.C.....G...C....C..A..C..CC.A.CA............
Sorex_shinto_2                   ........G.....C..C..AT..........CC.C.........C....C..A..C..CC.A.CA............
Sorex_shinto_1                   ........G.....C..C..AT..........CC.C.....G...C....C..A..C..CC.A.CA............
Sorex_unguiculatus_3             ........G.....C..C..AT.......G..CC.C.........C....C..A.....CC.A.CA............
Sorex_unguiculatus_2             ........G.....C..C..AT.T.....G..CC.C.........C....C..A.....CC.A.CA............
Sorex_unguiculatus_1             ........G.....C..C..AT.......G..CC.C.........C....C..A.....CC.A.CA............
Soriculus_nigrescens_1           ..............C..C..AT.T........C...........TC.......A..C.......CA..C.........
Suncus_murinus_2                 ...........T..C.....AA.A.........A..........AC....G..A..C...T.C.CAT.A.........
Suncus_murinus_1                 ...........C..C.....AA.G.........A..........AC....G..A..C...T.CGCAT.A.........
Talpa_altaica_1                  .....T..G...........TA.A........C.........C.AC....T..A..C...C.C.C...A........C
Talpa_europaea_1                 .....T........C......A..........C.........C.T........A..C...T...CA..C.........
Talpa_europaea_2                 .....T........C......A..........C.........C.T........A..C...T...CA..C.........
Urotrichus_talpoides_3           .....T........C.....AA..........C.........C.A..G.....A..C...T...C...C.........
Urotrichus_talpoides_2           .....T........C.....AA....T.....CC........C.AC.......A..C...T...C.............
Urotrichus_talpoides_1           .....T........C.....AA..........C.........C.A..G.....A..C...T...C...C.........

Anourosorex_yamashinai_2         GGAGGCCAACCCGTCGAACACCCATTTATTATTATTGGTCAATTAGCATCAATCCTATATTTTATATTAATCCTTATT
Anourosorex_yamashinai_1         ..............................................................................
Blarina_brevicauda_1             .....A........T...........C.....C.....A........C..T...T.......CC.C...C..T.AG.C
Chimarrogale_platycephala_2      .....T.....A..T.................C.....C.....G..C..T.....C......T.CC....T..AG.C
Chimarrogale_platycephala_1      .....T.....A..T.....T...........C.....C.....G..C..T.....C......T.CC....T..AG.C
Condylura_cristata_3             .....A.....T..A...........C.....C..C..A....................C..C.C.A.T.....AG.A
Condylura_cristata_2             .....A.....T..A...........C.....C..C..A.......................C.C.A.T.....AG.A
Condylura_cristata_1             .....A.....T..A...........C.....C..C..A.......................C.C.A.T.....AG.A
Crocidura_shantungensis_1        ...........A..T..GT........G.GG.A.....C........C..TG.AT.T..C...C..A.C.....CT.C
Crocidura_tanakae_2              .....A.....A..T...........CG.AG.A.....C...C....T..CG.AA.T.........C.....T.AT.A
Crocidura_tanakae_1              .....A.....A..T...........CG.AG.A.....C...C....T..CG.AA.T.........C.....T.AT.A
Crocidura_watasei_1              ..T..T..G..A...........G...G.A..C..............T..CG.AA.C..C...............T.A
Desmana_moschata_1               ...........A..A..G.....T..C..C..C..C..C...G....C........T..C..CC.C........AG.A
Dymecodon_pilirostris_2          ..T..A.....A..A.....T.....C.....C..C..A...C....C..T..T..G..C..C...C.C.....AG.C
Dymecodon_pilirostris_1          ..C..A..G.....A.......................G...C....C..C..T..G..C...GC.C.T.....AG.A
Echinosorex_gymnura_2            ...........A..T........C.A............A...C.......T..T.....C....C.A.T.....ATGC
Echinosorex_gymnura_1            ...........A..T........C.A............A...C.......T..T.....C....C.A.T.....ATGC
Episoriculus_fumidus_2           ...........T..A..G...........C..C..............C........C..C..CC.CC....T..AG.A
Episoriculus_fumidus_1           .....T.....T..A..............C..C..............C........C..C..CC.CC....T..AG.A
Erinaceus_europaeus_2            ...A....G..T..A...A............CC..C..C...C....C.....TTAT.....CC.G.CC..T..C..C
Erinaceus_europaeus_1            ...A....G..T..A...A............CC..C..C...C....C.....TTAT.....CC.G.CC..T..C..C
Euroscaptor_klossi_1             .....G..G..A..A..G.....G..CG.C..C..C..C...C....G.....T..C..C..CGC.C.T.....C..C
Euroscaptor_klossi_2             .....G..G..A..A..G.....G..CG.C..C..C..C...C....G.....T..C..C..CGC.C.T.....C..C
Euroscaptor_malayana_1           .....A..G..A..A..G........C..C..C.....C...C..........T..C..C..CGC.C.T.....A..C
Euroscaptor_malayana_2           .....A..G..A..A..G........C..C..C.....C...C..........T..C..C..CGC.C.T.....A..C
Euroscaptor_mizura_1             .....A.....A..A............G..............C..........T.....C....C.C.C..T..A..C
Euroscaptor_mizura_2             .....A.....A..A.....T......G..........C...C..........T.....C....C.C.C..T..G..C
Mogera_imaizumii_1               ...........A..A.................C.....A...C................C...TC.C.T.........
Mogera_wogura_1                  ........G..A..A.....T........C.....C..................T....C...TC.C.T.....C...
Mogera_wogura_2                  ........G..A..A..G...........C.....C......C...........T....C...TC.C.T.....C...
Neomys_fodiens_3                 ..G..A.....A.............ACG.......C..............C.....T......C.CC.....T.AG.A
Neomys_fodiens_1                 ..G..A.....A.............ACG.......C..............C.....T..C...C.CC.....T.AG.A
Neomys_fodiens_2                 ..G..A.....A.............ACG.......C..............C.....T..C...C.CC.....T.AG.A
Neurotrichus_gibbsii_3           ...........A..A...........CG....C.....A........C..C..T..T..C...TC.C....T..A...
Neurotrichus_gibbsii_2           ...........A..A...........CG....C.....A........C..C..T..T..C...TC.C....T..A...
Neurotrichus_gibbsii_1           ...........A..A...........CG....C.....A........C..C..T..T..C...TC.C....T..A...
Scalopus_aquaticus_1             ..C..A.....A..A..............C..C..C..A...C....C........C..C..C.CCC.C..T...G.C
Scapanus_orarius_3               .....A.....A..A...T........G....C..C..A........C..C........C..C.C.C.T.....C...
Scapanus_orarius_2               .....A.....A..A...T........G....C..C..A........C..C........C..C.C.C.T.....C...
Scapanus_orarius_1               .....A.....A..A...T........G....C..C..A........C..C........C..C.C.C.T.....C...
Scapanus_townsendii_1            .....A.....A..A..GT........G....C..C..A........C..C........C....C.C.C.....C...
Scapanus_townsendii_3            .....A.....A..A..GT........G....C..C..A........C..C........C....C.C.C.....C...
Scapanus_townsendii_2            .....A.....A..A..GT........G....C..C..A........C..C........C....C.C.C.....C...
Sorex_saevus__Sorex_caecutiens_s  .....T.....A..A...........C.............................G.....CC.CC.T..T..AG.C
Sorex_hosonoi_1                  ...........A..A..............C..C.....C..GC................C..CC.CC.C.....AG.C
Sorex_shinto_3                   .....T.....A..A..............C..C.........C..........TT........C.CC.T.....AG.C
Sorex_shinto_2                   .....T.....A..A.................C.........C..........T.........C.CC.T.....AG..
Sorex_shinto_1                   ...........A..A.................C..C......C..........T.........C.CC.T.....AG.C
Sorex_unguiculatus_3             ...........A..A...........C..C..C..C..C...C................C..CC.CC.T.....AG.C
Sorex_unguiculatus_2             ...........A..A...........C..C..C..C......C..........T.....C..CC.CC.T.....AG.C
Sorex_unguiculatus_1             ...........A..A...........C..C..C..C..C...C................C..CC.CC.T.....AG.C
Soriculus_nigrescens_1           ..G........A..............C..C..C.........C.G..T........T..C..CT.C.....T..AG.A
Suncus_murinus_2                 .....T.....A..T.....T......G.AG.A..C..C...C....C..CG.AA.T......C..A....T...C.A
Suncus_murinus_1                 .....T..G..A........T......G.AG.A..C..C...C....C..CG.GA.T.....CC..A....T...C.G
Talpa_altaica_1                  .....A........A.....T.....C..C.CC..C..C...C.G.................CT..C.T.....AG.A
Talpa_europaea_1                 .....A........A...........C..C..C.....C...C.G.....C........C..CGC.C.C.....A..A
Talpa_europaea_2                 .....A........A...........C..C..C.....C...C.G.....C........C..CGC.C.C.....A..A
Urotrichus_talpoides_3           ...........T..A.......................C...C....C..T..T.....C......C.T...T.AG..
Urotrichus_talpoides_2           ...........T..A.................C..C..A........C..T........C..C...C.T.....AG.C
Urotrichus_talpoides_1           ...........T..A.......................C........C..T..TT....C......C.T...T.AG..

Anourosorex_yamashinai_2         CTTATACCTCTAGTTAGCCTCTTCGAAAATAATCTCATAAAATGATAA-
Anourosorex_yamashinai_1         ................................................-
Blarina_brevicauda_1             A.C.....GA.CACA..T..A........C.....A??.......AG.-
Chimarrogale_platycephala_2      ..A..G..AA.CACA..T..A..A........CT.AC.C......AG.-
Chimarrogale_platycephala_1      ..A..G..AA.CACA..T..A..A........CT.AC.T......AG.-
Condylura_cristata_3             T.A.....AT...CA...A.TG.A........CT.AC........AG.-
Condylura_cristata_2             T.A.....AT...CA...A.TG.A........CT.AC........AG.-
Condylura_cristata_1             T.A.....AT...CA...A.TG.A........CT.AC........AG.-
Crocidura_shantungensis_1        A.C......G.TACA...A.AA.T......C.A..AT........AG.-
Crocidura_tanakae_2              G.A.....CA.CACA...A.AA.T......C.A..TT........AG.-
Crocidura_tanakae_1              G.A.....CA.CACA...A.AA.T......C.A..TT........AG.-
Crocidura_watasei_1              A........A.TAC...TA.AA.T......C.A..TT........AG.-
Desmana_moschata_1               T.A.....A..G.CA...A.TA.A.....C..CT.AC.C......AG.-
Dymecodon_pilirostris_2          ..A.....AA.C.CA.....TGCA.....C..C..AC.C......AG.-
Dymecodon_pilirostris_1          T.A.....AA.T.CA.....AGCA.....C.....AC.C......AG.-
Echinosorex_gymnura_2            ...C....AA.T.CAG.AT.AC.A......T..A.A.....T...A..-
Echinosorex_gymnura_1            ...C....AA.T.CAG.AT.AC.A......T..A.A.....T...A..-
Episoriculus_fumidus_2           T.A.....CA.CACA...A....A........C..AT...........-
Episoriculus_fumidus_1           T.A..G..CA.CACA...A....A........C..AT...........-
Erinaceus_europaeus_2            T.A..C..C....CAG....TA.T.....CT.CA.AT.T......AG.-
Erinaceus_europaeus_1            T.A..C..C....CAG....TA.T.....CT.CA.AT.T......AG.-
Euroscaptor_klossi_1             T.......A..G.CA...T.AA.A.....CC.C...C.T..G...AG.-
Euroscaptor_klossi_2             T.......A..G.CA...T.AA.A.....CC.C...C.T..G...AG.-
Euroscaptor_malayana_1           .....G..A....CA.....AA.A.....C..C...C.T......AG.-
Euroscaptor_malayana_2           ........A....CA.....AA.A.....C..C...C.T......AG.-
Euroscaptor_mizura_1             T.A..G..A..G.C......AA.A........C..AC.C......AG.-
Euroscaptor_mizura_2             ..A.....A..G.C......GA.A........CT.AC.C......AG.-
Mogera_imaizumii_1               A.A.....A....CC.....AG.A.....C......C.T.........-
Mogera_wogura_1                  A.A.....A....CC.....AG.A........A...C.T......AG.-
Mogera_wogura_2                  A.A..G..A....CC.....AA.A.....C..C...C.T......AG.-
Neomys_fodiens_3                 .........A.TACA..T..AC.A.....C..CA.AC........AG.-
Neomys_fodiens_1                 .........A.TACA..T..AC.A.....C..CA.AC........AG.-
Neomys_fodiens_2                 .........A.TACA..T..AC.A.....C..CA.AC........AG.-
Neurotrichus_gibbsii_3           ........A..T.CC..TT.AA.A............T........AG.-
Neurotrichus_gibbsii_2           ........A..T.CC..TT.AA.A........C...T........AG.-
Neurotrichus_gibbsii_1           ........A..T.CC..TT.AA.A............T........AG.-
Scalopus_aquaticus_1             ..A.....AA.C.C......A..A.....C..C...C........AG.-
Scapanus_orarius_3               ........AA.C.C......AG.A.....CC.C...C........AG.-
Scapanus_orarius_2               ........AA.C.C......AG.A.....CC.C...C........AG.-
Scapanus_orarius_1               ........AA.C.C......AG.A.....CC.C...C........AG.-
Scapanus_townsendii_1            ........AA.C.C......AG.A............C........AG.-
Scapanus_townsendii_3            ........AA.C.C......AG.A............C........AG.-
Scapanus_townsendii_2            ........AA.C.C......AG.A............C........AG.-
Sorex_saevus__Sorex_caecutiens_s  ..C..G...A.CACA.....A...........C..TC........AGG-
Sorex_hosonoi_1                  A........A.CACG.....A..T...........TC........AGG-
Sorex_shinto_3                   A.C.....CA.CACA.....G...........C..TC........AGG-
Sorex_shinto_2                   A.C.....CA.CACA.....A........C..C..TC........AGG-
Sorex_shinto_1                   A.......CA.CACA.....A........C..C..TC........AGG-
Sorex_unguiculatus_3             A.C......A.CACA.....A..T........C..TC........AGG-
Sorex_unguiculatus_2             A.C......A.CACA.....A..T........C..TC........AGG-
Sorex_unguiculatus_1             A.C......A.CACA.....A..T........C..TC........AGG-
Soriculus_nigrescens_1           T.A......A.CACA..T..A..A.....C..C..AT........AG.-
Suncus_murinus_2                 A........A.CACA..TG.AA.T........A..TT........AG.-
Suncus_murinus_1                 A....G..CA.CACA..TG.AA.T........A...T........AG.-
Talpa_altaica_1                  ..C..G..A..GACA..T..AA.A.......G.A.AC........AG.-
Talpa_europaea_1                 ..C.....A....CA.....AA.A.....C..C..AC.C......AG.-
Talpa_europaea_2                 ..C.....A....CA.....AA.A.....C..C..AC.C......AG.-
Urotrichus_talpoides_3           T.A.....AA.T.CA.....AGCA.....C..C..AC.T......AG.-
Urotrichus_talpoides_2           T.A.....AA.T.CA.....AG.A.....C.....AC.T......AG.-
Urotrichus_talpoides_1           T.A.....AA.T.CA.....AG.A.....C..C..AC.T......AG.-
;
end;
