# Supplementary material for: Into the dark: patterns of middle ear adaptations in subterranean eulipotyphlan mammals
Source: R Soc Open Sci. 2017 Sep 20;4(9):170608. doi: 10.1098/rsos.170608 (PMC5627103; doi:10.1098/rsos.170608)
Supplement: Electronic_supplementary_tables [file rsos170608supp3.xls]

## Sheet: Table S1
Table S1. Specimens ID and scan settings.
	Voltage (kV)	Tube current (mA)	pixel size (mm)	Storage	Accession ID	Scanned side
Echinosorex gymnurus	95	0.2	0.034	Kyoto University Museum	M05139	Left side
Erinaceus europaeus	95	0.2	0.028	The University Museum, The University of Tokyo	DK2331	Left side
Suncus murinus	95	0.2	0.016	The University Museum, The University of Tokyo	DK1227	Left side
Crocidura shantungensis	95	0.2	0.016	Kyoto University Museum	M04971	Left side
Crocidura watasei	95	0.2	0.016	Kyoto University Museum	M12870	Left side
Crocidura tanakae	95	0.2	0.012	Kyoto University Museum	M12877	Left side
Anourosorex yamashinai	100	0.2	0.016	National Museum of Nature and Science, Tokyo	SIK_yamashinai	Left side
Episoriculus fumidus	95	0.2	0.012	Kyoto University Museum	M02309	Left side
Chimarrogale platycephala	100	0.2	0.016	The University Museum, The University of Tokyo	DK5481	Left side
Soriculus nigrescens	95	0.2	0.016	Kyoto University Museum	M12104	Left side
Blarina brevicauda	95	0.2	0.012	National Museum of Nature and Science, Tokyo	M8003	Right side
Sorex hosonoi	95	0.2	0.016	Kyoto University Museum	M12867	Left side
Sorex unguiculatus	100	0.2	0.016	Kyoto University Museum	M12868	Left side
Sorex shinto	95	0.2	0.012	Kyoto University Museum	M11165	Left side
Sorex saevus	95	0.2	0.016	Kyoto University Museum	M12982	Left side
Condylura cristata	95	0.2	0.016	National Museum of Nature and Science, Tokyo	SIK0050	Right side
Desmana moschata	95	0.2	0.03	National Museum of Natural History	547925	Left side
Scalopus aquaticus	95	0.2	0.016	National Museum of Nature and Science, Tokyo	SIK_aquaticus	Left side
Scapanus orarius	95	0.2	0.016	National Museum of Nature and Science, Tokyo	SIK_orarius	Left side
Scapanus townsendii	95	0.2	0.016	Kyoto University Museum	M07384	Left side
Dymecodon pilirostris	95	0.2	0.016	Kyoto University Museum	M07428	Left side
Urotrichus talpoides	100	0.2	0.016	The University Museum, The University of Tokyo	DK0887	Left side
Neurotrichus gibbsii	95	0.2	0.012	National Museum of Nature and Science, Tokyo	SIK_gibbsii	Left side
Talpa altaica	95	0.2	0.016	National Museum of Nature and Science, Tokyo	SIK_altaica	Right side
Talpa europaea	95	0.2	0.016	Kyoto University Museum	M07374	Left side
Oreoscaptor mizura	100	0.2	0.016	The University Museum, The University of Tokyo	DK6545	Left side
Euroscaptor klossi	95	0.2	0.016	National Museum of Nature and Science, Tokyo	SIK0673	Left side
Euroscaptor malayana	95	0.2	0.016	National Museum of Nature and Science, Tokyo	SIK_malayana	Left side
Mogera imaizumii	95	0.2	0.016	Kyoto University Museum	M07380	Left side
Mogera wogura	100	0.2	0.016	The University Museum, The University of Tokyo	DK2551	Left side

## Sheet: Table S2
Table S2. Basic statistics of principle component analysis.
	Centroid Size	CBL (mm)	PC1	PC2	PC3	PC4	PC5	PC6	PC7	PC8	PC9	PC10	PC11	PC12	PC13	PC14	PC15	PC16	PC17	PC18	PC19	PC20	PC21	PC22	PC23	PC24	PC25	PC26	PC27	PC28	PC29
Echinosorex gymnurus	7.674	56.92	-0.10357	-0.0923599	0.0221017	-0.0927872	0.0192731	-0.100506	-0.0518823	0.00114613	-0.0341128	0.0173089	0.0159888	0.00510093	0.0269778	-0.0183025	-0.0017706	0.00427523	0.0196128	0.00951989	0.00113722	0.000108821	0.00808153	-0.00585267	-0.00170321	0.00142834	-0.000390004	-3.98615e-05	0.000467031	0.00111956	0.000823975
Erinaceus europaeus	7.59025	51.45	-0.0681681	-0.155598	0.0588317	-0.0730001	0.0708887	-0.0354524	-0.0350345	0.0171791	-0.0313194	-0.0234427	-0.0437452	0.00686605	-0.0199059	0.0085045	0.00172214	-0.00442273	-0.0101131	-0.0109724	0.000123935	-0.00350623	-0.00900552	0.0070375	0.00338582	-0.00399917	0.00332015	-0.001644	0.000251828	-0.00168415	0.00040284
Suncus murinus	4.54047	33.24	-0.048636	-0.0797614	0.0644164	-0.0320168	-0.0420461	0.00712673	0.0491489	0.03347	-0.00614048	0.0243241	0.00701573	0.0292669	-0.0227166	0.0105167	-0.0135203	-0.0094632	-0.00197351	0.0100135	-0.00232188	0.0124177	-0.00485271	-0.00214466	-0.00409143	-0.00228191	-0.00592351	0.00430131	-0.00391871	0.00397798	-0.00266896
Crocidura shantungensis	2.98618	15.49	-0.132003	-0.0257252	0.0569583	0.0200553	0.00824766	0.0316476	0.0314721	-0.00656549	0.0185349	0.0328931	-0.000892539	0.0146852	-5.30142e-05	0.00789815	-0.00421595	0.0171773	0.000380442	0.000681126	0.000851212	0.00240302	-0.00459899	-0.000433879	-0.0023015	0.00412064	0.00358886	0.00482694	0.00352624	-0.0019437	0.00753177
Crocidura watasei	2.81855	14.82	-0.124377	-0.0615909	0.0861889	0.0180105	0.00762038	0.032114	0.0491911	-0.00349936	0.0161087	0.0150429	-0.0227186	-0.00612935	0.00833611	-0.00864117	0.00251337	0.0135523	0.00214248	-0.00991375	0.00949773	-0.00778287	0.00647303	0.00308154	-0.0059692	0.00773887	-0.00562231	-0.00926205	-0.00301646	0.00158393	-0.00176122
Crocidura tanakae	3.17163	19.41	-0.109813	-0.0620197	0.0829302	0.0132581	-0.0161767	0.0249271	0.0590688	-0.0075237	0.035035	0.00490438	0.00279182	-0.000639905	0.0118289	-0.0141827	0.00186778	-0.00852636	0.00628896	0.00342243	-0.00578352	-0.0120808	0.00296633	-0.00447281	0.00533472	-0.00828697	0.00936302	0.00306263	0.00253567	-0.00291009	-0.00325141
Anourosorex yamashinai	4.31077	20.66	-0.109751	-0.0514352	-0.0190775	0.0218088	0.016793	0.0408739	0.0374804	0.0214631	-0.0726343	0.00817417	0.0171477	-0.0505793	-0.00863372	-0.00750131	0.00959499	-0.00937399	-0.0105513	0.0139047	0.00765232	-0.00110838	0.00352144	0.00371496	-0.00115408	-0.00118841	-0.000670461	0.00252845	-7.53707e-05	-0.000710864	0.00108757
Episoriculus fumidus	3.35569	17.23	-0.12178	-0.00373782	0.0138499	0.0047708	-0.0493657	0.000349147	-0.01052	-0.0233787	-0.0269192	-0.00350414	0.00574472	-0.0100597	-0.00180491	0.0235543	-0.00977134	0.0116893	-0.0158753	-0.00873377	-0.0156566	0.00877441	0.0140798	-0.004131	0.0030966	0.000168794	0.00413011	-0.00452331	0.00525277	0.00411194	-0.000558884
Chimarrogale platycephala	4.31775	27.17	-0.12875	0.0324302	-0.0714559	0.00753979	0.0608831	0.023208	0.00412927	0.0184296	-0.0138277	-0.00209289	0.0324004	0.0326139	0.0279162	-0.00409291	-0.0207563	-0.00526547	-0.0203029	-0.00344918	-0.00332218	-0.0117884	0.000208352	0.00313793	0.0071961	0.00348909	-0.00126335	0.000624216	-0.00446611	0.000372592	3.93134e-05
Soriculus nigrescens	3.97914	21.38	-0.110042	0.010614	-0.0239766	0.0119809	-0.0333212	-0.0104609	0.00897156	0.0100968	-0.0184691	-0.023677	0.016315	0.00062949	-0.029477	0.017336	0.00520306	-0.0180496	0.0151345	-0.0120002	0.000968743	-0.00886078	-0.0028686	-0.01465	0.00243345	0.00988994	-0.000769699	-8.26212e-05	-0.000156123	-0.0032368	0.000114486
Blarina brevicauda	3.761	19.51	-0.111507	-0.00118938	0.00534802	0.0778336	-0.0363821	0.0145503	0.00651982	0.0159065	-0.0160979	-0.0700108	-0.0217344	0.0100944	0.0358817	0.01431	0.00588805	-0.00111353	0.0101132	0.0067032	0.00160631	0.0108051	0.00139432	0.000783614	-0.00260343	-0.00252986	0.00159092	-0.000281379	-0.00566507	-0.0014519	0.00111553
Sorex saevus	3.07177	15.41	-0.170951	0.0436157	-0.0681812	0.0298061	0.0103191	0.00770987	-0.061031	0.0360721	0.022928	0.00903526	0.00359992	-0.00862338	-0.00982173	-0.00391092	-0.0103483	0.0092425	-0.00289795	-0.012005	0.011298	-0.00256317	-0.00149434	-0.00800916	-0.0131443	-0.00812121	0.0056396	0.00141002	-0.00282491	0.00314271	-0.000471496
Sorex unguiculatus	3.00706	16.6	-0.11656	0.027942	-0.0414447	0.0283406	0.011529	0.0233464	-0.00857182	0.0208854	0.00437753	-0.00681979	0.0194506	0.0115674	-0.0213362	-0.0144906	0.0216576	0.00964615	0.0118522	0.0106065	-0.0169027	-0.00463232	-0.00785409	0.00331058	0.000332319	-0.00584212	-0.00310541	-0.00902798	0.0013407	0.00239908	0.00154032
Sorex shinto	3.67765	15.13	-0.145977	0.0366029	-0.0294051	0.0245324	-0.0152674	0.0131208	-0.0677101	-0.0041451	0.0171286	-0.00209907	-0.0250453	-0.00233186	-0.0125783	0.0207522	-0.0186328	0.0123328	0.00806762	0.0178785	0.00102929	-0.0106318	0.00581197	0.00802466	0.00161251	0.00180033	-0.00542947	0.00497663	0.00414002	-0.00232064	-0.00221437
Sorex hosonoi	3.06262	15.14	-0.167222	0.00367188	-0.0040263	0.059114	0.0453485	0.038114	-0.0476113	0.0108365	0.0161936	0.0112979	-0.0138637	-0.00319586	0.00609619	-0.0287596	0.00890499	-0.0115555	0.00390591	-0.0116813	0.00152827	0.0178485	-0.00204847	-0.00137114	0.00996985	0.00309989	-0.00419045	0.00351022	0.00485715	0.00105503	-0.00138326
Condylura cristata	5.92933	26.11	-0.0243875	0.102967	-0.0238472	-0.0184967	-0.163639	-0.0492541	-0.00760498	0.0232763	-0.0146636	0.0218386	-0.0246879	-0.00209007	0.0105437	-0.020801	0.0124629	0.0026516	-0.0118321	-0.00523014	-0.00468109	-0.00465623	-0.00806685	0.00489748	0.000221179	0.00283859	0.000581249	0.00220106	-0.0012004	-0.00109752	-3.88827e-05
Desmana moschata	6.7751	53.9	0.148535	-0.297257	-0.116844	-0.0679836	-0.0534675	0.04231	-0.00777704	-0.0121197	0.0503841	-0.0174433	0.017924	-0.00769966	0.00920655	0.00293031	0.0085601	0.00121436	-0.00348659	-0.0033946	0.000146442	0.00164374	-0.000306368	0.00223805	-0.00193781	0.00124807	-0.00212355	0.00101666	0.00116799	-0.000661508	0.00026965
Scalopus aquaticus	6.27388	32.32	0.225367	-0.0656315	0.0627358	0.0915999	0.00697489	-0.0555202	-0.021813	-0.0410631	0.0240551	-0.0179215	-2.47665e-05	-0.0254033	-0.0133295	-0.0151777	-0.0147457	0.000146954	-0.00250503	-0.000377264	-0.00986609	-0.00486737	-0.000357021	-0.00168627	0.0035062	0.000440136	-0.00290357	0.00388109	-0.00725905	0.00357892	0.00208391
Scapanus orarius	5.65176	29.9	0.195537	0.0219709	0.0509106	0.0655595	-0.00710609	-0.0398593	-0.00968804	0.000537602	-0.00781334	0.0152564	0.024669	0.0113231	0.015096	0.0248181	0.0203497	-0.013217	0.0013886	-0.0142885	0.00664169	-0.00678892	0.00359248	0.00626718	-0.00253723	-0.00779562	-0.00661103	0.00190338	0.00508407	0.00130162	0.000663051
Scapanus townsendii	6.08442	34.16	0.18735	-0.0320114	0.052205	0.0757835	-0.00719738	-0.0380386	-0.0433956	0.0176149	0.0119541	0.0089549	0.0352746	0.00121474	-0.0027005	0.000991192	-0.00937526	0.00133272	-0.00859319	0.010837	0.00751164	0.0083215	-0.00813375	0.00300283	-0.000848725	0.00500894	0.00601991	-0.00714687	0.0017304	-0.00524995	-0.0020871
Dymecodon pilirostris	3.83642	19.66	-0.123199	0.0874102	-0.0334328	-0.0349817	0.0211735	-0.0416528	0.0200076	-0.0360617	0.0292543	0.0134918	-0.000863292	-0.00189508	-0.0116845	-0.00282196	0.000573891	-0.00525889	-0.0089575	-0.00281944	-0.00315069	0.00894237	0.00980137	-0.00158525	-0.00179105	-0.00655498	-0.00598264	-0.00253997	-0.00416357	-0.00951458	0.000927288
Urotrichus talpoides	4.6703	22.03	-0.0911984	0.068782	-0.0418964	-0.0334002	-0.0151409	-0.0368877	0.0210872	-0.0393108	0.032904	0.00657657	-0.000873837	0.00153344	-0.0104907	0.0137945	0.013207	-0.00358743	0.000371875	0.00909999	0.019189	0.0019643	0.000516335	0.00273229	0.0138578	-0.00072952	0.00455963	-0.00256524	-0.00312135	0.00562876	0.000819757
Neurotrichus gibbsii	4.10592	17.86	-0.15078	0.0781339	-0.0371468	-0.017051	0.0541169	-0.0415735	0.0464621	-0.0786813	0.001451	-0.0121668	0.00739216	-0.0134833	0.0119663	0.00577359	-0.00236242	-0.00530965	0.00386573	-0.001807	-0.00632112	0.00280754	-0.0143139	0.00624966	-0.0109203	0.00388128	0.00150514	0.00240808	0.0030208	0.00183918	-0.00229342
Talpa altaica	5.16835	33.34	0.274529	-0.00890624	-0.0981967	0.0442577	0.0447127	-0.0408834	0.0646686	0.0315855	-0.0183753	0.00407702	-0.0107919	0.0172814	-0.0200317	-0.00900503	0.00597673	0.0168719	0.0104255	-0.00631184	-0.00202147	0.00377725	0.011389	0.00656592	-0.000497079	0.00299296	0.0055179	0.0037647	-0.000247654	-0.000426493	-0.00144067
Talpa europaea	4.93752	28.66	0.267294	-0.0368389	-0.0730821	0.0438001	0.00501071	0.0310156	0.00341152	-0.0630866	-0.0422263	0.0267973	-0.0404347	0.0166047	0.00877665	-0.00282618	-0.00553525	-0.00239639	-0.00387554	0.00851174	0.00380965	-0.00299399	-0.00570355	-0.0131728	-0.000315268	-0.00333319	-0.0016323	-0.00352409	0.00226834	-0.000219242	-0.000164255
Oreoscaptor mizura	3.97915	23.09	0.146235	0.109657	0.0698217	-0.0705274	-0.0314483	0.066707	-0.019049	-0.0535303	-0.0303582	-0.045388	0.0264763	0.0160107	-0.0160436	-0.0243266	-0.00309586	0.0164522	0.000679102	-0.00530302	0.00978643	0.00111466	0.00128321	0.0019159	-0.000176332	-0.00178222	-0.00070705	0.00247883	0.000968158	-0.000708379	-0.000388721
Euroscaptor klossi	5.48434	28.33	0.19297	0.086915	-0.0192328	-0.0543604	-0.0120127	0.00255134	0.0488499	0.0523734	0.00707758	-0.00569023	-0.00427471	-0.0259829	0.0113973	0.00130487	-0.0397164	-0.00268708	0.0150507	-0.00689577	0.00174109	0.00226123	-0.00538618	0.00168483	0.00543918	-0.00421931	-0.00250276	-0.0041373	0.00337463	0.00018763	0.00149936
Euroscaptor malayana	5.28676	27.17	0.181074	0.0839428	0.0340046	-0.0539893	0.0575514	0.0238571	-0.0109898	0.0273358	0.00508171	0.0129788	0.00357137	-0.0197894	0.0168678	0.0243054	0.0238534	0.0280285	-0.00236222	0.00110549	-0.0054864	0.00085282	-0.00695847	-0.00832875	0.00489083	0.000800932	-0.00169488	0.0031653	-0.00423275	-0.00114404	-0.00208536
Mogera imaizumii	5.2436	29.02	0.159648	0.106971	0.0245995	-0.044081	0.0366149	-0.0149148	0.0105505	0.043353	0.041397	-0.037514	-0.018316	0.00463129	-0.000742941	-0.00946109	0.00991966	-0.0160307	-0.0182468	0.0137145	-0.000270137	-0.00266261	0.00687607	-0.00626873	-0.00696427	0.00445203	-0.000497929	0.000152094	0.00566089	0.00252051	0.0011239
Mogera wogura	5.75672	32.59	0.18013	0.0724362	0.0163436	-0.0453763	0.00551348	0.0814748	-0.058341	-0.012596	-0.000907811	0.0348182	-0.0074953	-0.00152077	0.000459688	0.00751135	0.00159114	-0.0283562	0.0122935	-0.000815446	-0.00873516	0.000881032	0.00595362	0.0074622	-0.00432131	0.00326567	0.00620389	-0.00143692	-0.00529916	0.000460407	0.000765294
			PC1	PC2	PC3	PC4	PC5	PC6	PC7	PC8	PC9	PC10	PC11	PC12	PC13	PC14	PC15	PC16
		eigenvalues	0.0245496	0.00769908	0.003074	0.00252275	0.00207501	0.00167245	0.00143769	0.00104124	0.00076602	0.00055113	0.00040635	0.00028208	0.00026757	0.00022109	0.00018451	0.00015141
		variance explained (%)	51.794	16.243	6.485	5.322	4.378	3.529	3.033	2.197	1.616	1.163	0.857	0.595	0.565	0.466	0.389	0.319
		cumulative variance (%)	51.794	68.038	74.523	79.846	84.224	87.752	90.785	92.982	94.598	95.761	96.618	97.213	97.778	98.244	98.634	98.953

## Sheet: Table S3
Table S3. Morphological distances between species.
	Echinosorex gymnurus	Erinaceus europaeus	Suncus murinus	Crocidura shantungensis	Crocidura watasei	Crocidura tanakae	Anourosorex yamashinai	Episoriculus fumidus	Chimarrogale platycephala	Soriculus nigrescens	Blarina brevicauda	Sorex hosonoi	Sorex unguiculatus	Sorex shinto	Sorex saevus	Condylura cristata	Desmana moschata	Scalopus aquaticus	Scapanus orarius	Scapanus townsendii	Dymecodon pilirostris	Urotrichus talpoides	Neurotrichus gibbsii	Talpa altaica	Talpa europaea	Oreoscaptor mizura	Euroscaptor klossi	Euroscaptor malayana	Mogera imaizumii	Mogera wogura
Echinosorex gymnurus
Erinaceus europaeus	0.15662
Suncus murinus	0.20322	0.1927
Crocidura shantungensis	0.22254	0.2281	0.14315
Crocidura watasei	0.22695	0.20923	0.14054	0.07102
Crocidura tanakae	0.22709	0.22166	0.12442	0.085451	0.063092
Anourosorex yamashinai	0.22892	0.2297	0.17909	0.15225	0.1605	0.17044
Episoriculus fumidus	0.20143	0.23932	0.16486	0.12103	0.15156	0.15121	0.14649
Chimarrogale platycephala	0.24524	0.27965	0.24036	0.17497	0.21762	0.2219	0.16577	0.17059
Soriculus nigrescens	0.21499	0.25	0.1727	0.14467	0.17642	0.16946	0.1405	0.092189	0.14608
Blarina brevicauda	0.26216	0.27256	0.20575	0.15776	0.17167	0.17033	0.16892	0.13023	0.18088	0.12454
Sorex hosonoi	0.2506	0.26543	0.24166	0.13921	0.17165	0.18845	0.17153	0.16056	0.14462	0.16023	0.1591
Sorex unguiculatus	0.23865	0.26856	0.20607	0.14216	0.1849	0.18476	0.1467	0.13157	0.1069	0.095534	0.13997	0.11691
Sorex shinto	0.24088	0.27812	0.23642	0.16079	0.20348	0.21117	0.19403	0.12239	0.15325	0.12662	0.15153	0.12116	0.11087
Sorex saevus	0.25706	0.3023	0.26635	0.1879	0.2316	0.24034	0.19828	0.16407	0.13009	0.14461	0.18187	0.11419	0.10846	0.091045
Condylura cristata	0.30795	0.37341	0.26274	0.28031	0.30444	0.29033	0.29073	0.21461	0.28581	0.21058	0.24636	0.3038	0.24145	0.23985	0.26543
Desmana moschata	0.40437	0.36474	0.36819	0.44832	0.43646	0.42065	0.41411	0.43783	0.46471	0.43416	0.45156	0.48561	0.44915	0.47551	0.4937	0.48102
Scalopus aquaticus	0.39749	0.37009	0.3386	0.38972	0.38261	0.36933	0.39159	0.3832	0.42649	0.38104	0.37741	0.42654	0.39404	0.41695	0.45145	0.38707	0.36679
Scapanus orarius	0.37349	0.36955	0.30413	0.35106	0.35712	0.34435	0.35514	0.33954	0.37068	0.33048	0.33594	0.38957	0.34316	0.3729	0.40255	0.31394	0.40656	0.14297
Scapanus townsendii	0.35755	0.34565	0.29195	0.34558	0.3492	0.336	0.34813	0.3374	0.37252	0.33197	0.33398	0.37975	0.34068	0.36688	0.39555	0.33165	0.36803	0.10825	0.093389
Dymecodon pilirostris	0.23804	0.29736	0.24244	0.18152	0.22218	0.22037	0.21752	0.15943	0.15073	0.14538	0.21092	0.18651	0.14179	0.15299	0.15958	0.23077	0.49658	0.41838	0.36217	0.37537
Urotrichus talpoides	0.23388	0.291	0.22053	0.18036	0.21881	0.21024	0.21143	0.14707	0.1643	0.12659	0.19518	0.20114	0.13974	0.15011	0.17167	0.19802	0.45865	0.38964	0.33193	0.34533	0.069378
Neurotrichus gibbsii	0.25677	0.30971	0.27446	0.19624	0.23144	0.23333	0.21883	0.18135	0.1582	0.17108	0.2169	0.19948	0.1694	0.18478	0.19153	0.28574	0.51828	0.44179	0.39317	0.40856	0.091537	0.12302
Talpa altaica	0.45418	0.43835	0.3941	0.45057	0.45644	0.44692	0.41813	0.44093	0.42634	0.41254	0.42934	0.47749	0.41437	0.46236	0.47525	0.40411	0.3795	0.23217	0.21161	0.22768	0.43516	0.40598	0.46169
Talpa europaea	0.44495	0.42311	0.38219	0.4329	0.43762	0.42933	0.40563	0.41685	0.42616	0.40804	0.4155	0.46064	0.41222	0.44169	0.47093	0.39522	0.34332	0.20756	0.20529	0.21624	0.43679	0.40278	0.45877	0.16
Oreoscaptor mizura	0.38416	0.38745	0.31616	0.35005	0.36137	0.34979	0.36136	0.32551	0.36091	0.32695	0.3483	0.39092	0.33495	0.35762	0.39629	0.29492	0.46171	0.29516	0.23078	0.25985	0.33318	0.30844	0.36567	0.32909	0.29096
Euroscaptor klossi	0.39242	0.3975	0.31959	0.37464	0.38437	0.37076	0.36313	0.35726	0.35985	0.3362	0.36339	0.41264	0.34626	0.38018	0.40007	0.29148	0.41909	0.26937	0.19804	0.2291	0.34206	0.31435	0.38206	0.21067	0.24199	0.20107
Euroscaptor malayana	0.3734	0.36633	0.3201	0.35371	0.3653	0.3601	0.35636	0.34941	0.35039	0.34046	0.36262	0.38746	0.3349	0.3668	0.39058	0.32602	0.43434	0.25749	0.17868	0.21174	0.33602	0.31516	0.37274	0.24619	0.2507	0.17633	0.13841
Mogera imaizumii	0.37082	0.36822	0.31293	0.34936	0.35975	0.34801	0.35845	0.34125	0.33724	0.31979	0.33957	0.37661	0.31924	0.35156	0.3735	0.29522	0.44959	0.26189	0.19042	0.22079	0.30921	0.28918	0.35252	0.2488	0.27738	0.18594	0.12659	0.11533
Mogera wogura	0.38528	0.37864	0.32066	0.35633	0.37086	0.36264	0.35779	0.34239	0.35574	0.33827	0.362	0.38025	0.33465	0.35383	0.38629	0.31342	0.41363	0.2633	0.1935	0.2179	0.34657	0.32091	0.38726	0.27356	0.22305	0.15364	0.17156	0.1281	0.17059

## Sheet: Table S4
Table S4. Ecological distances between species.
	Echinosorex gymnurus	Erinaceus europaeus	Suncus murinus	Crocidura shantungensis	Crocidura watasei	Crocidura tanakae	Anourosorex yamashinai	Episoriculus fumidus	Chimarrogale platycephala	Soriculus nigrescens	Blarina brevicauda	Sorex hosonoi	Sorex unguiculatus	Sorex shinto	Sorex saevus	Condylura cristata	Desmana moschata	Scalopus aquaticus	Scapanus orarius	Scapanus townsendii	Dymecodon pilirostris	Urotrichus talpoides	Neurotrichus gibbsii	Talpa altaica	Talpa europaea	Oreoscaptor mizura	Euroscaptor klossi	Euroscaptor malayana	Mogera imaizumii	Mogera wogura
Echinosorex gymnurus
Erinaceus europaeus	0
Suncus murinus	0	0
Crocidura shantungensis	0	0	0
Crocidura watasei	0	0	0	0
Crocidura tanakae	0	0	0	0	0
Anourosorex yamashinai	1	1	1	1	1	1
Episoriculus fumidus	0	0	0	0	0	0	1
Chimarrogale platycephala	0	0	0	0	0	0	1	0
Soriculus nigrescens	1	1	1	1	1	1	0	1	1
Blarina brevicauda	1	1	1	1	1	1	0	1	1	0
Sorex hosonoi	0	0	0	0	0	0	1	0	0	1	1
Sorex unguiculatus	1	1	1	1	1	1	0	1	1	0	0	1
Sorex shinto	0	0	0	0	0	0	1	0	0	1	1	0	1
Sorex saevus	0	0	0	0	0	0	1	0	0	1	1	0	1	0
Condylura cristata	1	1	1	1	1	1	0	1	1	0	0	1	0	1	1
Desmana moschata	0	0	0	0	0	0	1	0	0	1	1	0	1	0	0	1
Scalopus aquaticus	2	2	2	2	2	2	1	2	2	1	1	2	1	2	2	1	2
Scapanus orarius	2	2	2	2	2	2	1	2	2	1	1	2	1	2	2	1	2	0
Scapanus townsendii	2	2	2	2	2	2	1	2	2	1	1	2	1	2	2	1	2	0	0
Dymecodon pilirostris	1	1	1	1	1	1	0	1	1	0	0	1	0	1	1	0	1	1	1	1
Urotrichus talpoides	1	1	1	1	1	1	0	1	1	0	0	1	0	1	1	0	1	1	1	1	0
Neurotrichus gibbsii	1	1	1	1	1	1	0	1	1	0	0	1	0	1	1	0	1	1	1	1	0	0
Talpa altaica	2	2	2	2	2	2	1	2	2	1	1	2	1	2	2	1	2	0	0	0	1	1	1
Talpa europaea	2	2	2	2	2	2	1	2	2	1	1	2	1	2	2	1	2	0	0	0	1	1	1	0
Oreoscaptor mizura	2	2	2	2	2	2	1	2	2	1	1	2	1	2	2	1	2	0	0	0	1	1	1	0	0
Euroscaptor klossi	2	2	2	2	2	2	1	2	2	1	1	2	1	2	2	1	2	0	0	0	1	1	1	0	0	0
Euroscaptor malayana	2	2	2	2	2	2	1	2	2	1	1	2	1	2	2	1	2	0	0	0	1	1	1	0	0	0	0
Mogera imaizumii	2	2	2	2	2	2	1	2	2	1	1	2	1	2	2	1	2	0	0	0	1	1	1	0	0	0	0	0
Mogera wogura	2	2	2	2	2	2	1	2	2	1	1	2	1	2	2	1	2	0	0	0	1	1	1	0	0	0	0	0	0

## Sheet: Table S5
Table S5. Genetic distances between species.
	Echinosorex gymnurus	Erinaceus europaeus	Suncus murinus	Crocidura shantungensis	Crocidura watasei	Crocidura tanakae	Anourosorex yamashinai	Episoriculus fumidus	Chimarrogale platycephala	Soriculus nigrescens	Blarina brevicauda	Sorex hosonoi	Sorex unguiculatus	Sorex shinto	Sorex saevus	Condylura cristata	Desmana moschata	Scalopus aquaticus	Scapanus orarius	Scapanus townsendii	Dymecodon pilirostris	Urotrichus talpoides	Neurotrichus gibbsii	Talpa altaica	Talpa europaea	Oreoscaptor mizura	Euroscaptor klossi	Euroscaptor malayana	Mogera imaizumii	Mogera wogura
Echinosorex gymnurus
Erinaceus europaeus	0.330329
Suncus murinus	0.310145	0.353432
Crocidura shantungensis	0.300766	0.32316	0.190803
Crocidura watasei	0.308989	0.364974	0.189645	0.158539
Crocidura tanakae	0.31857	0.352409	0.186936	0.163211	0.146761
Anourosorex yamashinai	0.265922	0.327916	0.276511	0.260983	0.271028	0.287592
Episoriculus fumidus	0.296753	0.308423	0.274883	0.272591	0.254793	0.268508	0.229941
Chimarrogale platycephala	0.284525	0.327189	0.297361	0.257085	0.279854	0.273595	0.253786	0.211801
Soriculus nigrescens	0.278523	0.328265	0.270903	0.255405	0.261903	0.268488	0.231459	0.184118	0.190449
Blarina brevicauda	0.287841	0.332255	0.261805	0.245995	0.277316	0.261981	0.233809	0.218255	0.239985	0.210312
Sorex hosonoi	0.31238	0.335779	0.266965	0.242	0.245684	0.245217	0.238636	0.204853	0.220091	0.19794	0.20105
Sorex unguiculatus	0.300843	0.334821	0.250196	0.23937	0.252402	0.250138	0.235886	0.196555	0.248666	0.190942	0.19219	0.107979
Sorex shinto	0.281997	0.327565	0.259774	0.251046	0.254979	0.26162	0.227932	0.187209	0.248211	0.19756	0.19025	0.134477	0.109963
Sorex saevus	0.297972	0.336168	0.258323	0.258795	0.259062	0.252068	0.235306	0.19853	0.224939	0.20366	0.19437	0.113181	0.105825	0.0982927
Condylura cristata	0.255024	0.309974	0.265174	0.256915	0.260798	0.252902	0.217404	0.226318	0.249773	0.235798	0.226024	0.247351	0.230333	0.234879	0.239229
Desmana moschata	0.320432	0.320025	0.298555	0.287115	0.294815	0.292186	0.273695	0.255903	0.286364	0.239545	0.271292	0.261698	0.259004	0.258523	0.270045	0.228739
Scalopus aquaticus	0.260194	0.326771	0.279659	0.270319	0.290114	0.279721	0.23206	0.2407	0.279872	0.240194	0.253223	0.24978	0.254524	0.25168	0.252595	0.208308	0.244215
Scapanus orarius	0.265713	0.323458	0.262572	0.241109	0.248206	0.240726	0.224284	0.207458	0.25274	0.23162	0.227872	0.213441	0.211411	0.220356	0.213053	0.165877	0.238932	0.168716
Scapanus townsendii	0.253871	0.332457	0.257216	0.239901	0.250355	0.255352	0.227394	0.208418	0.255659	0.235823	0.220445	0.211641	0.218736	0.224414	0.221826	0.177529	0.240152	0.169379	0.04888
Dymecodon pilirostris	0.278577	0.31641	0.269553	0.275171	0.267165	0.263844	0.255667	0.242887	0.253168	0.234338	0.239338	0.258022	0.251406	0.255938	0.252501	0.196729	0.215551	0.211398	0.178577	0.189087
Urotrichus talpoides	0.253863	0.304671	0.273991	0.261149	0.258981	0.252506	0.235445	0.2236	0.236399	0.222946	0.234302	0.240723	0.23921	0.244607	0.248389	0.187076	0.225434	0.210795	0.188993	0.19314	0.119645
Neurotrichus gibbsii	0.284597	0.33185	0.278882	0.281101	0.24849	0.252241	0.210748	0.229608	0.258635	0.229102	0.249858	0.219357	0.219846	0.226742	0.222524	0.224385	0.218073	0.217336	0.186489	0.191268	0.204338	0.185322
Talpa altaica	0.291252	0.343283	0.276686	0.273745	0.255743	0.273219	0.241214	0.239572	0.261939	0.221484	0.236218	0.228208	0.218191	0.228058	0.21571	0.195907	0.199159	0.232919	0.197021	0.207652	0.202571	0.194673	0.182559
Talpa europaea	0.279771	0.345228	0.275886	0.258549	0.265301	0.260737	0.245579	0.249544	0.253187	0.204853	0.240596	0.231078	0.225665	0.232281	0.247103	0.21839	0.20195	0.224641	0.207787	0.209028	0.193147	0.192734	0.172981	0.152884
Oreoscaptor mizura	0.282929	0.33989	0.282495	0.287519	0.283704	0.289399	0.246862	0.25936	0.286105	0.257308	0.258533	0.2508	0.252492	0.255138	0.250843	0.205502	0.222477	0.230612	0.18615	0.188706	0.193753	0.201305	0.187838	0.16695	0.168974
Euroscaptor klossi	0.286093	0.324051	0.297299	0.277964	0.288095	0.288867	0.253206	0.2542	0.286991	0.257373	0.246023	0.245469	0.244103	0.257314	0.264092	0.19272	0.211752	0.221948	0.170897	0.178838	0.210526	0.199604	0.186655	0.176142	0.170821	0.160967
Euroscaptor malayana	0.286149	0.33196	0.284713	0.275539	0.285392	0.287209	0.239308	0.237435	0.273495	0.238556	0.241682	0.233815	0.242791	0.243438	0.241239	0.195187	0.210568	0.210544	0.196878	0.197148	0.193067	0.189024	0.187025	0.172875	0.159678	0.153248	0.0909247
Mogera imaizumii	0.275371	0.343228	0.280633	0.268774	0.262119	0.280893	0.237802	0.242193	0.271963	0.244659	0.232157	0.226997	0.243687	0.241235	0.235624	0.183766	0.230617	0.222817	0.173628	0.179379	0.194086	0.183045	0.198751	0.162433	0.163709	0.145008	0.149765	0.139924
Mogera wogura	0.272485	0.324264	0.281837	0.267064	0.273769	0.286449	0.234549	0.25072	0.258235	0.246077	0.260268	0.244386	0.252061	0.254601	0.24683	0.193502	0.223749	0.225242	0.178724	0.183617	0.19312	0.183795	0.183013	0.178686	0.17209	0.149999	0.14004	0.138733	0.0872409

## Sheet: Table S6
Table S6. Raw measurements of studied species.
	CBL	a	b	c	d	ML	IL	A1	A2	B	ITR
Echinosorex gymnurus	56.92	6.5	5.5	0.99	0.6	2.5	1.24	28.078	0.466527	0.496	0.00408765
Erinaceus europaeus	51.45	4.26	4	0.92	0.49	2.8763	1.4	13.3832	0.354057	0.486736	0.00626761
Suncus murinus	33.24	2.92	2.67	0.66	0.18	1.72	0.87835	6.12328	0.0933053	0.510669	0.00397375
Crocidura shantungensis	15.49	1.91	1.7	0.37	0.12	1.07	0.66	2.55019	0.0348717	0.616822	0.00520261
Crocidura watasei	14.82	2	1.61	0.37	0.13	1.1	0.6003	2.52898	0.0377777	0.545727	0.00444878
Crocidura tanakae	19.41	2.23	1.86	0.41	0.12	1.24	0.64	3.25767	0.0386416	0.516129	0.00315983
Anourosorex yamashinai	20.66	3.04	2.29	0.48	0.26	1.35766	0.86938	5.46763	0.0980177	0.640352	0.00735094
Episoriculus fumidus	17.23	2.2	1.71	0.38	0.14	1.1	0.64	2.95467	0.0417832	0.581818	0.00478704
Chimarrogale platycephala	27.17	2.11	1.83	0.42	0.18	1.04764	0.88484	3.03266	0.0593761	0.844603	0.0139667
Soriculus nigrescens	21.38	2.44	2.04	0.43	0.21	1.01	0.8	3.9094	0.0709215	0.792079	0.0113816
Blarina brevicauda	19.51	2.56	1.56	0.46	0.2	0.93	0.85	3.13657	0.0722566	0.913978	0.019244
Sorex saevus	15.41	1.88	1.3	0.31	0.09	0.85	0.48957	1.91951	0.0219126	0.575965	0.003787
Sorex unguiculatus	16.6	1.74	1.42	0.38	0.18	0.65	0.53	1.94056	0.0537212	0.815385	0.0184053
Sorex shinto	15.13	2.58	1.6	0.41	0.19	1.17	0.56	3.24212	0.0611825	0.478632	0.00432317
Sorex hosonoi	15.14	1.95	1.41	0.30421	0.1	0.93	0.61	2.15945	0.0238926	0.655914	0.00476007
Condylura cristata	26.11	4.5	3.01	0.79	0.43	1.8	1.05	10.6382	0.2668	0.583333	0.00853395
Desmana moschata	53.9	5.7	4.8	1.28	0.56	3.58	1.64	21.4885	0.562973	0.458101	0.00549798
Scalopus aquaticus	32.32	2.59	2.56	1.64003	0.53	2.12471	1.54814	5.2075	0.682681	0.728636	0.0696
Scapanus orarius	29.9	2.81	2.61	1.34777	0.52	1.54	1.27604	5.76019	0.55044	0.828597	0.0656085
Scapanus townsendii	34.16	3.6	3.45	1.53	0.52	1.82	1.47	9.75465	0.624863	0.807692	0.0417893
Dymecodon pilirostris	19.66	2.59	2.11	0.48	0.17	1.04	0.66	4.29212	0.0640885	0.634615	0.00601353
Urotrichus talpoides	22.03	3	2.2	0.47863	0.14	0.91	0.85	5.18363	0.0526281	0.934066	0.00885807
Neurotrichus gibbsii	17.86	2.77	1.92	0.43578	0.17	1.06	0.7267	4.17706	0.0581843	0.685566	0.00654687
Talpa altaica	33.34	3.61	3.41	1.24936	0.51	1.63857	1.43781	9.66833	0.500435	0.877479	0.0398538
Talpa europaea	28.66	3.51	3.1	1.22	0.48	1.79	1.51	8.54592	0.459929	0.843575	0.0382984
Oreoscaptor mizura	23.09	2.49	2.4	1.06	0.66	0.7	0.55	4.69354	0.549465	0.785714	0.0722717
Euroscaptor klossi	28.33	3.64	3.55	1.37995	0.73	1.70271	1.20239	10.1489	0.791181	0.706163	0.0388746
Euroscaptor malayana	27.17	3.9	3.45	1.23	0.8	1.42296	1.16031	10.5675	0.772832	0.81542	0.0486266
Mogera imaizumii	29.02	3.18	2.8	1.19	0.65	1.44	1.04	6.99319	0.607505	0.722222	0.0453124
Mogera wogura	32.59	3.63	3.43	1.38928	0.77824	1.48	1.14	9.77891	0.849167	0.77027	0.0515215
in mm except for ITR

## Sheet: Table S7
Table S7. P values of U-test between ecological groups.
	Semi-aquatic	Terrestrial	Semi-subterranean	Subterranean
Semi-aquatic		0.014	0.66	0.007*
Terrestrial			0.00001*	0.00001*
Semi-subterranean				0.00001*
Subterranean
* Statistically significant after Bonferroni correction (P < 0.05/6 = 0.008).

## Sheet: Table S8
Table S8. Landmark coordinates of studied species.
Echinosorex gymnurus	X	Y	Z
Landmark 1	10.8158	14.1065	3.47063
Landmark 2	10.2913	12.2063	5.6322
Landmark 3	9.9718	12.7862	6.60674
Landmark 4	7.99343	13.7021	5.00532
Landmark 5	9.49552	13.1868	6.76197
Landmark 6	9.46073	13.4976	7.52348
Landmark 7	10.6782	11.4785	7.31191
Landmark 8	11.1075	11.2875	6.59151
Landmark 9	11.5263	10.6539	7.84988
Landmark 10	10.9892	10.9406	7.58379
Landmark 11	10.4863	11.7269	7.90558
Landmark 12	10.3758	11.7641	7.76171
Landmark 13	9.09888	11.0539	7.61348
Landmark 14	9.16875	10.8909	8.14249
Landmark 15	9.35937	10.8425	8.63972
Landmark 16	10.5047	11.5747	8.02562
Erinaceus europaeus	X	Y	Z
Landmark 1	8.82064	10.6587	1.48893
Landmark 2	9.05433	8.84852	3.1077
Landmark 3	8.46836	9.3036	4.54579
Landmark 4	6.57972	9.73642	3.7298
Landmark 5	8.292	9.49401	4.95508
Landmark 6	8.58308	9.59822	5.43712
Landmark 7	9.97128	7.94861	5.054
Landmark 8	10.4181	7.43551	4.27498
Landmark 9	10.5037	7.04168	5.32523
Landmark 10	10.0915	7.44322	5.3656
Landmark 11	9.51074	8.13091	5.66046
Landmark 12	9.35142	8.13327	5.53591
Landmark 13	8.06298	7.36774	5.43274
Landmark 14	8.04691	7.12453	5.81037
Landmark 15	8.27665	7.03668	6.27228
Landmark 16	9.51939	8.06628	5.82261
Suncus murinus	X	Y	Z
Landmark 1	4.92616	4.17635	0.943179
Landmark 2	5.18968	3.99097	2.05862
Landmark 3	4.89423	4.49086	2.68942
Landmark 4	3.93591	5.16362	1.89707
Landmark 5	4.77103	4.83528	2.81842
Landmark 6	4.75002	5.41634	3.37216
Landmark 7	5.33905	3.70352	3.28793
Landmark 8	5.59733	3.30755	3.13243
Landmark 9	5.58998	3.34762	3.69099
Landmark 10	5.45338	3.65628	3.60639
Landmark 11	5.29141	4.2691	3.72992
Landmark 12	5.17814	4.25835	3.64781
Landmark 13	4.32018	4.2987	3.78183
Landmark 14	4.39984	4.11976	4.0469
Landmark 15	4.59354	3.9537	4.28106
Landmark 16	5.2794	4.20053	3.82416
Crocidura shantungensis	X	Y	Z
Landmark 1	4.93056	3.93392	1.55184
Landmark 2	5.3175	3.96497	2.55433
Landmark 3	4.98498	3.88382	3.06242
Landmark 4	4.37002	3.66612	2.47782
Landmark 5	4.79181	3.88648	3.04189
Landmark 6	4.56511	4.01414	3.5373
Landmark 7	5.5639	3.84922	3.31218
Landmark 8	5.88479	3.86929	3.16175
Landmark 9	5.90762	3.79155	3.46854
Landmark 10	5.69818	3.83233	3.47056
Landmark 11	5.3633	3.94407	3.68381
Landmark 12	5.30887	3.89918	3.64784
Landmark 13	5.02405	3.55377	3.64816
Landmark 14	5.16142	3.51042	3.77148
Landmark 15	5.30797	3.48784	3.8884
Landmark 16	5.39062	3.90919	3.72816
Crocidura watasei	X	Y	Z
Landmark 1	4.29933	4.23897	1.15184
Landmark 2	4.75603	3.73889	1.82931
Landmark 3	4.60578	3.66905	2.3861
Landmark 4	3.85688	3.97915	2.15985
Landmark 5	4.41667	3.78612	2.52787
Landmark 6	4.49321	3.7998	2.98058
Landmark 7	5.05897	3.29364	2.41953
Landmark 8	5.25607	3.18817	2.11756
Landmark 9	5.2961	2.97593	2.39597
Landmark 10	5.17777	3.11978	2.4862
Landmark 11	5.03147	3.29747	2.81616
Landmark 12	4.94937	3.28244	2.77788
Landmark 13	4.51551	3.23216	2.78502
Landmark 14	4.58767	3.0837	2.8318
Landmark 15	4.69144	2.91616	2.8842
Landmark 16	4.97673	3.2235	2.83264
Crocidura tanakae	X	Y	Z
Landmark 1	2.79735	4.84184	0.935893
Landmark 2	3.29984	4.62	1.83964
Landmark 3	2.99898	4.3585	2.37543
Landmark 4	2.15988	4.25861	1.90972
Landmark 5	2.73126	4.34037	2.47028
Landmark 6	2.59862	4.3682	3.00898
Landmark 7	3.6038	4.17683	2.51178
Landmark 8	3.93878	4.27168	2.26318
Landmark 9	3.97574	4.04915	2.6124
Landmark 10	3.83668	4.07544	2.64703
Landmark 11	3.48405	4.16412	2.97884
Landmark 12	3.43029	4.14687	2.9418
Landmark 13	3.08479	3.78607	2.76462
Landmark 14	3.22717	3.68461	2.87611
Landmark 15	3.38024	3.60255	3.00012
Landmark 16	3.51439	4.09487	2.99886
Anourosorex yamashinai	X	Y	Z
Landmark 1	4.16039	6.43111	1.74384
Landmark 2	4.52784	5.81786	3.19037
Landmark 3	4.15738	5.6945	3.60594
Landmark 4	3.0801	6.00016	2.68879
Landmark 5	3.67325	5.76353	3.61997
Landmark 6	3.40614	5.69801	3.94496
Landmark 7	4.87132	5.29645	4.05005
Landmark 8	5.32101	5.2071	3.85604
Landmark 9	5.19591	5.14695	4.11381
Landmark 10	5.07363	5.17565	4.15776
Landmark 11	4.40952	5.18917	4.51652
Landmark 12	4.37308	5.20016	4.43236
Landmark 13	3.85458	4.78991	4.21475
Landmark 14	3.8892	4.69274	4.39471
Landmark 15	3.95999	4.59109	4.59216
Landmark 16	4.42521	5.1402	4.56016
Episoriculus fumidus	X	Y	Z
Landmark 1	4.42584	3.1198	1.58251
Landmark 2	4.25483	3.12896	2.6778
Landmark 3	3.7461	3.07872	2.87342
Landmark 4	3.39567	2.90388	1.8866
Landmark 5	3.54841	3.11386	2.82299
Landmark 6	3.18219	3.23081	3.09899
Landmark 7	4.16388	3.02445	3.49276
Landmark 8	4.60036	2.99135	3.53697
Landmark 9	4.46395	2.91677	3.85212
Landmark 10	4.33113	2.97358	3.81921
Landmark 11	3.88109	3.18764	3.81931
Landmark 12	3.86634	3.15225	3.7679
Landmark 13	3.50519	2.77621	3.63588
Landmark 14	3.55758	2.75374	3.82856
Landmark 15	3.61115	2.73445	4.00572
Landmark 16	3.90513	3.13989	3.86412
Chimarrogale platycephala	X	Y	Z
Landmark 1	5.21351	6.17246	1.03984
Landmark 2	5.51772	5.05388	2.39991
Landmark 3	5.0984	4.8512	2.76761
Landmark 4	4.46866	5.58415	1.96889
Landmark 5	4.81883	4.95052	2.77484
Landmark 6	4.43049	4.75202	3.0605
Landmark 7	5.66202	4.33592	3.12812
Landmark 8	6.09594	4.39441	2.77887
Landmark 9	6.0455	4.12697	3.15599
Landmark 10	5.89391	4.14495	3.24523
Landmark 11	5.3665	4.20834	3.5973
Landmark 12	5.32781	4.21844	3.5411
Landmark 13	4.8939	3.68139	3.20333
Landmark 14	4.97658	3.5297	3.33874
Landmark 15	5.08756	3.44532	3.50416
Landmark 16	5.38475	4.13794	3.62938
Soriculus nigrescens	X	Y	Z
Landmark 1	3.84274	4.97939	1.29645
Landmark 2	4.22375	4.85186	2.55962
Landmark 3	3.79908	4.63818	3.08996
Landmark 4	2.91054	4.63189	2.01584
Landmark 5	3.48787	4.70847	3.04519
Landmark 6	3.20243	4.73088	3.41291
Landmark 7	4.59853	4.61058	3.35889
Landmark 8	5.00614	4.64211	3.25597
Landmark 9	4.92514	4.50599	3.61626
Landmark 10	4.72188	4.55167	3.6471
Landmark 11	4.32819	4.67702	3.97628
Landmark 12	4.28957	4.60022	3.91845
Landmark 13	4.00796	4.06304	3.86388
Landmark 14	4.12	4.01462	4.00668
Landmark 15	4.2274	3.99733	4.19742
Landmark 16	4.36002	4.60882	4.03216
Blarina brevicauda	X	Y	Z
Landmark 1	3.01219	3.55399	0.928909
Landmark 2	2.59275	2.48047	0.468518
Landmark 3	2.88317	1.93048	0.367231
Landmark 4	3.73439	2.79371	0.645602
Landmark 5	3.13604	1.97392	0.313683
Landmark 6	3.18969	1.48142	0.09725
Landmark 7	2.0805	1.64864	0.437666
Landmark 8	1.66129	1.95479	0.424588
Landmark 9	1.68584	1.46375	0.441349
Landmark 10	1.82663	1.45993	0.374199
Landmark 11	2.20673	1.13385	0.0117841
Landmark 12	2.22963	1.17836	0.0329553
Landmark 13	2.66482	1.18717	0.617487
Landmark 14	2.55987	0.996684	0.620259
Landmark 15	2.4809	0.815756	0.608276
Landmark 16	2.2009	1.10149	0.0261601
Sorex hosonoi	X	Y	Z
Landmark 1	3.42944	4.30812	0.361724
Landmark 2	3.66168	3.74538	1.43874
Landmark 3	3.31272	3.63186	1.88064
Landmark 4	2.79831	3.98748	1.10388
Landmark 5	3.20317	3.71319	1.88056
Landmark 6	3.00493	3.7712	2.17769
Landmark 7	3.70412	3.27388	2.14626
Landmark 8	4.00365	3.26022	2.02398
Landmark 9	3.90156	3.12238	2.25456
Landmark 10	3.80608	3.2012	2.25989
Landmark 11	3.54209	3.34286	2.57856
Landmark 12	3.51079	3.3301	2.53797
Landmark 13	3.12356	3.16219	2.31588
Landmark 14	3.14229	3.0616	2.41423
Landmark 15	3.19218	2.97554	2.543
Landmark 16	3.52896	3.32269	2.61515
Sorex unguiculatus	X	Y	Z
Landmark 1	3.39081	4.63843	0.87984
Landmark 2	3.79543	4.20373	1.76813
Landmark 3	3.52672	4.0439	2.14926
Landmark 4	2.90271	4.34287	1.50618
Landmark 5	3.35779	4.10283	2.13051
Landmark 6	3.18308	4.08307	2.50715
Landmark 7	4.08116	3.7362	2.29837
Landmark 8	4.31893	3.7156	2.16401
Landmark 9	4.28594	3.60145	2.36816
Landmark 10	4.15407	3.6484	2.40022
Landmark 11	3.92895	3.69319	2.80811
Landmark 12	3.83004	3.69616	2.77575
Landmark 13	3.53584	3.35697	2.59568
Landmark 14	3.60407	3.26806	2.71228
Landmark 15	3.74384	3.23028	2.82985
Landmark 16	3.91296	3.61601	2.81615
Sorex shinto	X	Y	Z
Landmark 1	2.83227	6.17954	0.935347
Landmark 2	3.61584	5.58508	1.79368
Landmark 3	3.52562	5.30376	2.33869
Landmark 4	2.43236	5.66411	1.83531
Landmark 5	3.3555	5.40861	2.40305
Landmark 6	3.48631	5.2335	2.88174
Landmark 7	4.30776	5.03505	2.31875
Landmark 8	4.52427	5.00635	2.04408
Landmark 9	4.55351	4.89924	2.28681
Landmark 10	4.48125	4.92964	2.36739
Landmark 11	4.40234	5.03034	2.82981
Landmark 12	4.32036	5.04653	2.82804
Landmark 13	3.91984	4.65147	2.83292
Landmark 14	4.05881	4.50043	2.87484
Landmark 15	4.2736	4.46397	2.92992
Landmark 16	4.41788	4.97939	2.823
Sorex saevus	X	Y	Z
Landmark 1	3.1621	4.91308	0.38287
Landmark 2	3.6839	4.25833	1.30583
Landmark 3	3.46822	3.98204	1.60287
Landmark 4	2.69988	4.45161	0.924945
Landmark 5	3.28844	4.0586	1.6199
Landmark 6	3.15525	3.92735	1.94338
Landmark 7	3.90798	3.7514	1.84002
Landmark 8	4.22038	3.79359	1.70635
Landmark 9	4.18295	3.65311	1.86227
Landmark 10	4.06015	3.69035	1.87632
Landmark 11	3.84725	3.62887	2.19603
Landmark 12	3.80977	3.63527	2.18938
Landmark 13	3.56388	3.29884	2.0026
Landmark 14	3.6514	3.22796	2.08355
Landmark 15	3.76762	3.16867	2.1725
Landmark 16	3.8478	3.60263	2.22012
Condylura cristata	X	Y	Z
Landmark 1	7.93811	5.15754	6.74149
Landmark 2	7.1002	5.28195	6.65415
Landmark 3	6.38871	5.77969	6.16349
Landmark 4	8.62202	6.03755	5.29201
Landmark 5	6.75626	6.23149	5.79475
Landmark 6	6.23407	7.27478	5.38384
Landmark 7	5.38694	5.82308	6.65048
Landmark 8	5.53115	5.31107	7.02868
Landmark 9	4.7807	5.54745	7.02791
Landmark 10	4.95975	5.67548	6.88477
Landmark 11	4.78321	6.494	6.55407
Landmark 12	4.89622	6.51041	6.49426
Landmark 13	4.9449	6.24147	5.72763
Landmark 14	4.55746	6.27875	5.75531
Landmark 15	4.19231	6.34061	5.93652
Landmark 16	4.67824	6.44505	6.55374
Desmana moschata	X	Y	Z
Landmark 1	6.52	4.88	2.33
Landmark 2	6.87	5.14	3.59
Landmark 3	7.79	4.68	3.52
Landmark 4	9.02	2.3	3.15
Landmark 5	7.91	4.74	3.68
Landmark 6	7.82	4.96	4.18
Landmark 7	7.88	6.26	3.81
Landmark 8	7.53	6.94	2.85
Landmark 9	8.12	7.22	4.45
Landmark 10	8.12	6.87	4.31
Landmark 11	8.52	5.51	4.87
Landmark 12	8.64	5.36	4.59
Landmark 13	10.01	5.22	3.65
Landmark 14	10.21	5.85	3.86
Landmark 15	10.27	6.22	4.28
Landmark 16	8.73	5.65	4.82
Scalopus aquaticus	X	Y	Z
Landmark 1	5.05793	3.19118	1.80977
Landmark 2	4.93152	3.24816	1.79238
Landmark 3	4.39448	4.46693	3.55587
Landmark 4	3.17684	4.40846	2.30384
Landmark 5	4.42203	4.61264	3.80888
Landmark 6	4.77935	4.44488	3.99733
Landmark 7	5.26077	3.09932	3.83524
Landmark 8	6.17264	2.63663	3.25536
Landmark 9	6.22624	2.9898	4.57396
Landmark 10	5.97659	3.05305	4.368
Landmark 11	5.29566	4.16113	4.8795
Landmark 12	5.09776	4.12819	4.81361
Landmark 13	4.01353	3.80837	4.70384
Landmark 14	4.27001	3.81115	5.46978
Landmark 15	4.7749	3.92236	6.1762
Landmark 16	5.27064	4.14716	5.03166
Scapanus orarius	X	Y	Z
Landmark 1	6.52816	3.36959	1.70411
Landmark 2	6.49316	3.33997	1.69584
Landmark 3	5.59538	4.11403	3.20255
Landmark 4	5.10015	4.11604	1.60003
Landmark 5	5.33687	4.26653	2.98704
Landmark 6	5.24786	4.38565	3.44138
Landmark 7	6.3425	3.09474	3.6162
Landmark 8	7.26586	3.19513	3.43135
Landmark 9	6.87301	3.29511	4.60727
Landmark 10	6.70565	3.34049	4.35735
Landmark 11	5.83208	4.02528	4.49203
Landmark 12	5.7571	4.00099	4.35197
Landmark 13	4.88995	3.58178	4.14384
Landmark 14	4.96861	3.58946	4.89117
Landmark 15	5.17952	3.69682	5.44382
Landmark 16	5.84342	4.01529	4.58873
Scapanus townsendii	X	Y	Z
Landmark 1	4.09776	4.21744	1.33853
Landmark 2	4.138	4.22839	1.46179
Landmark 3	3.73649	5.16482	3.18044
Landmark 4	2.42319	5.07803	1.69584
Landmark 5	3.65081	5.2649	3.19172
Landmark 6	3.66768	5.35586	3.61616
Landmark 7	4.48951	3.99706	3.5075
Landmark 8	5.48017	3.93028	3.00231
Landmark 9	5.44275	4.01656	4.17285
Landmark 10	5.10856	4.14614	3.9988
Landmark 11	4.37078	5.02522	4.38864
Landmark 12	4.25283	5.02406	4.29379
Landmark 13	3.16978	4.49569	4.35174
Landmark 14	3.40036	4.53511	5.11405
Landmark 15	3.9993	4.67854	5.67432
Landmark 16	4.44816	4.96036	4.50648
Dymecodon pilirostris	X	Y	Z
Landmark 1	4.58543	3.63113	0.49584
Landmark 2	4.91366	3.13616	1.7257
Landmark 3	4.64662	3.43686	2.30539
Landmark 4	4.04768	3.95412	1.66596
Landmark 5	4.54847	3.65471	2.41153
Landmark 6	4.43391	3.855	2.83169
Landmark 7	5.18957	2.88947	2.66763
Landmark 8	5.29775	2.68291	2.39104
Landmark 9	5.43768	2.52552	2.76034
Landmark 10	5.30715	2.70279	2.68977
Landmark 11	5.24808	2.97618	3.15959
Landmark 12	5.1553	2.97112	3.15184
Landmark 13	4.75488	2.86447	3.24831
Landmark 14	4.82824	2.73486	3.40321
Landmark 15	4.98424	2.61307	3.53616
Landmark 16	5.24816	2.93419	3.2303
Urotrichus talpoides	X	Y	Z
Landmark 1	3.73551	5.84798	0.888731
Landmark 2	3.96306	5.52016	2.29514
Landmark 3	3.36034	5.41997	2.95313
Landmark 4	2.44716	5.45834	1.90702
Landmark 5	3.06374	5.41022	2.90236
Landmark 6	2.71488	5.43319	3.44464
Landmark 7	4.2702	5.28359	3.47219
Landmark 8	4.56033	5.2694	3.23549
Landmark 9	4.70549	5.15295	3.72667
Landmark 10	4.45953	5.26223	3.64697
Landmark 11	3.95649	5.35671	4.1371
Landmark 12	3.88919	5.31335	4.09733
Landmark 13	3.7113	4.75191	4.07841
Landmark 14	3.84763	4.70383	4.27401
Landmark 15	4.01172	4.69651	4.48016
Landmark 16	4.01403	5.29724	4.17667
Neurotrichus gibbsii	X	Y	Z
Landmark 1	4.26913	2.48458	0.540465
Landmark 2	4.25809	2.83638	2.26933
Landmark 3	3.77662	3.37685	2.48211
Landmark 4	3.38021	3.24694	1.54788
Landmark 5	3.54422	3.4874	2.38439
Landmark 6	3.3239	3.77097	2.59298
Landmark 7	4.38302	3.16818	3.10939
Landmark 8	4.69457	2.77704	2.98688
Landmark 9	4.72092	2.95053	3.42065
Landmark 10	4.59683	2.97931	3.27162
Landmark 11	4.28496	3.51659	3.52849
Landmark 12	4.18256	3.49339	3.48258
Landmark 13	3.80926	3.2438	3.55482
Landmark 14	3.86865	3.26678	3.74181
Landmark 15	3.96832	3.30039	3.94812
Landmark 16	4.2462	3.52585	3.63723
Talpa altaica	X	Y	Z
Landmark 1	4.88246	4.43729	2.79984
Landmark 2	4.88387	4.43812	2.79984
Landmark 3	4.21763	5.16262	3.81365
Landmark 4	3.65614	5.59533	2.76784
Landmark 5	4.13578	5.36246	3.88782
Landmark 6	4.28059	5.34412	4.05191
Landmark 7	5.46787	4.61172	4.15582
Landmark 8	5.76032	4.34556	3.77613
Landmark 9	5.86608	4.76724	4.74091
Landmark 10	5.53389	4.76873	4.59102
Landmark 11	4.58607	5.2978	5.14735
Landmark 12	4.53298	5.2562	5.10811
Landmark 13	3.6695	4.66994	5.21584
Landmark 14	3.95558	4.7136	5.80565
Landmark 15	4.31382	4.89369	6.26259
Landmark 16	4.62467	5.31181	5.23114
Talpa europaea	X	Y	Z
Landmark 1	4.78277	3.42842	2.92784
Landmark 2	4.79801	3.44089	2.92089
Landmark 3	4.00488	4.05736	3.7738
Landmark 4	3.45965	4.38747	2.75473
Landmark 5	3.79407	4.25965	3.87049
Landmark 6	3.93281	4.12606	4.21794
Landmark 7	5.08335	3.55777	4.45488
Landmark 8	5.29424	3.08629	4.19217
Landmark 9	5.37506	3.83012	5.16
Landmark 10	5.14557	3.77746	4.89133
Landmark 11	4.34712	4.62531	5.00131
Landmark 12	4.27464	4.56644	4.904
Landmark 13	3.34805	4.12615	4.968
Landmark 14	3.50106	4.31863	5.54106
Landmark 15	3.80359	4.52236	6.01805
Landmark 16	4.36922	4.62313	5.10991
Oreoscaptor mizura	X	Y	Z
Landmark 1	4.27111	2.92116	2.55086
Landmark 2	4.2586	2.91958	2.55364
Landmark 3	3.83459	3.4357	3.55563
Landmark 4	3.31546	2.99391	2.84346
Landmark 5	3.30337	3.3947	3.55263
Landmark 6	3.256	3.59577	3.67882
Landmark 7	4.56356	3.42455	4.05902
Landmark 8	4.85654	3.12659	3.80854
Landmark 9	4.96018	3.19266	4.51982
Landmark 10	4.76725	3.25226	4.22774
Landmark 11	4.248	3.90179	4.37257
Landmark 12	4.17574	3.87398	4.32826
Landmark 13	3.63028	3.40456	4.472
Landmark 14	3.63859	3.56187	5.14445
Landmark 15	4.168	3.58538	5.14056
Landmark 16	4.30014	3.92345	4.45642
Euroscaptor klossi	X	Y	Z
Landmark 1	5.47871	3.47383	3.11984
Landmark 2	5.51694	3.47511	3.11984
Landmark 3	5.40729	4.59165	4.16038
Landmark 4	4.95398	5.07741	2.70394
Landmark 5	5.05607	5.22997	3.98609
Landmark 6	5.22466	5.4284	4.20035
Landmark 7	5.98363	4.17283	5.01325
Landmark 8	6.13378	3.58111	4.72067
Landmark 9	6.3147	3.85395	5.44556
Landmark 10	6.13331	3.99428	5.30272
Landmark 11	5.87929	5.01847	5.45669
Landmark 12	5.76118	4.97504	5.34384
Landmark 13	4.74306	5.13463	5.39184
Landmark 14	4.76784	5.04301	6.43181
Landmark 15	5.53323	4.99554	6.45469
Landmark 16	5.91082	4.99559	5.57733
Euroscaptor malayana	X	Y	Z
Landmark 1	6.01526	4.01607	2.63073
Landmark 2	6.0006	4.01701	2.64144
Landmark 3	5.70702	5.01407	4.10607
Landmark 4	5.14646	5.08816	3.02403
Landmark 5	5.23608	5.21443	3.8672
Landmark 6	5.43121	5.417	4.22594
Landmark 7	6.31728	4.42156	4.80744
Landmark 8	6.66243	4.0586	4.52791
Landmark 9	6.8267	4.16142	5.39604
Landmark 10	6.54777	4.24327	5.09511
Landmark 11	6.02926	5.06324	5.32509
Landmark 12	5.93585	5.04995	5.26399
Landmark 13	5.0058	4.93004	5.38297
Landmark 14	4.98812	4.91473	6.20428
Landmark 15	5.78972	5.05304	6.20748
Landmark 16	6.07324	5.08057	5.41492
Mogera imaizumii	X	Y	Z
Landmark 1	5.67349	4.60943	2.17584
Landmark 2	5.67036	4.6238	2.17584
Landmark 3	5.02259	5.54727	3.53057
Landmark 4	4.51024	5.44236	2.38796
Landmark 5	4.59223	5.71376	3.45941
Landmark 6	4.59482	5.95893	3.67335
Landmark 7	5.82983	5.30032	4.26703
Landmark 8	6.21781	5.0691	3.95406
Landmark 9	6.29927	5.21229	4.73616
Landmark 10	6.09753	5.19572	4.49281
Landmark 11	5.47151	5.85668	4.84792
Landmark 12	5.41756	5.81139	4.77767
Landmark 13	4.68476	5.17538	4.86364
Landmark 14	4.63987	5.13361	5.53364
Landmark 15	5.21425	5.50659	5.87355
Landmark 16	5.47612	5.88219	4.91216
Mogera wogura	X	Y	Z
Landmark 1	5.98277	3.61177	2.616
Landmark 2	5.96951	3.62383	2.60846
Landmark 3	5.17892	3.86351	4.19527
Landmark 4	4.45899	3.27679	3.0018
Landmark 5	4.584	3.59261	4.15463
Landmark 6	4.44	3.88009	4.35662
Landmark 7	6.01161	4.20334	4.97934
Landmark 8	6.46796	4.19604	4.70703
Landmark 9	6.1818	4.508	5.5902
Landmark 10	6.08342	4.32875	5.31468
Landmark 11	5.06068	4.64369	5.38769
Landmark 12	4.9888	4.55271	5.29992
Landmark 13	4.43639	3.71138	5.48
Landmark 14	4.44462	3.64338	6.47294
Landmark 15	4.84809	4.36544	6.57047
Landmark 16	5.08154	4.68766	5.50588

## Sheet: Table S9
Table S9. Presence of hypertrophied orbicular apophysis in studied species.
	Orbicular apophysis
Echinosorex gymnurus	present
Erinaceus europaeus	present
Suncus murinus	present
Crocidura shantungensis	present
Crocidura watasei	present
Crocidura tanakae	present
Anourosorex yamashinai	present
Episoriculus fumidus	present
Chimarrogale platycephala	present
Soriculus nigrescens	present
Blarina brevicauda	present
Sorex hosonoi	present
Sorex unguiculatus	present
Sorex shinto	present
Sorex saevus	present
Condylura cristata	present
Desmana moschata	slightly present
Scalopus aquaticus	slightly present
Scapanus orarius	slightly present
Scapanus townsendii	slightly present
Dymecodon pilirostris	present
Urotrichus talpoides	present
Neurotrichus gibbsii	present
Talpa altaica	absent
Talpa europaea	absent
Oreoscaptor mizura	absent
Euroscaptor klossi	absent
Euroscaptor malayana	absent
Mogera imaizumii	absent
Mogera wogura	absent
